# Supplementary material for: Temporal and sequential order of nonoverlapping gene networks unraveled in mated female Drosophila
Source: Life Sci Alliance. 2021 Nov 29;5(2):e202101119. doi: 10.26508/lsa.202101119 (PMC8645335; doi:10.26508/lsa.202101119)
Supplement: Supplementary file 2 [file LSA-2021-01119_TableS2.xlsx]

## Sheet: differentially_expressed_at_4da
Gene name	Gene stable ID	1 day					4 days					20 days
		baseMean	FoldChange	log2FoldChange	pvalue	padj	baseMean	FoldChange	log2FoldChange	pvalue	padj	baseMean	FoldChange	log2FoldChange	pvalue	padj
28SrRNA:CR45844	FBgn0267504	11946.8	0.732	-0.451	0.137366	0.486069	20631.2	3.879	1.956	0.000122165	0.0213693	8192.9	0.848	-0.238	0.671445	0.948121
5.8SrRNA:CR45839	FBgn0267499	26.86	1.331	0.413	0.694367	0.904534	120.49	10.522	3.395	7.22563e-10	4.04455e-06	3.94	8.075	3.013	0.166342	0.835769
aay	FBgn0023129	6865.3	1.294	0.372	0.482154	0.807156	6215.63	5.503	2.46	6.55649e-07	0.000524285	2046.42	2.669	1.416	0.188638	0.847476
Act79B	FBgn0000045	20776.4	0.59	-0.762	0.0172783	0.162646	2843.08	0.362	-1.468	3.8922e-08	4.84146e-05	473.51	0.864	-0.211	0.183179	0.844342
asRNA:CR45046	FBgn0266406	475.46	1.618	0.694	0.056475	0.312921	1048.19	2.839	1.505	2.2475e-08	3.59439e-05	681.17	1.121	0.164	0.61261	0.931336
ATPsynD	FBgn0016120	18708.7	0.74	-0.434	0.00134298	0.0319309	9779.97	0.503	-0.992	4.9953e-06	0.00180578	2768.07	1.155	0.207	0.33806	0.896286
AttB	FBgn0041581	300.99	1.204	0.268	0.431685	0.771016	970.3	0.382	-1.388	0.000133735	0.0223458	1324.88	0.59	-0.761	0.194401	0.852966
AttC	FBgn0041579	1610.64	1.93	0.948	0.00654865	0.0888991	3950.52	0.375	-1.416	1.41501e-05	0.00428136	6821.53	0.612	-0.709	0.465772	0.915226
CCHa2	FBgn0038147	2230.87	1.28	0.356	0.572984	0.852947	2205.44	2.907	1.539	8.91881e-05	0.0178297	652.22	1.804	0.852	0.116483	0.798725
CG10621	FBgn0032726	1987.19	0.736	-0.441	0.627864	0.877289	3891.4	4.016	2.006	0.000108928	0.0200562	1775.57	1.121	0.165	0.863012	0.979762
CG11123	FBgn0033169	470	1.259	0.333	0.121825	0.458368	709.32	2.256	1.174	3.3872e-06	0.00147983	113.98	0.815	-0.296	0.325127	0.890352
CG11413	FBgn0035022	1742.16	0.627	-0.674	0.0104284	0.117625	171.84	0.267	-1.907	9.74377e-05	0.0188072	23.22	1.628	0.703	0.167076	0.835769
CG11563	FBgn0039868	139.65	1.446	0.532	0.0991176	0.41695	230.94	2.756	1.463	2.82736e-05	0.00705	50.68	0.539	-0.892	0.0106476	0.530147
CG12016	FBgn0035436	3075.14	1.017	0.025	0.944466	0.988542	3810.25	0.342	-1.548	1.74608e-12	1.95474e-08	1218.11	0.892	-0.165	0.665685	0.947102
CG12116	FBgn0030041	5217.63	0.849	-0.236	0.358473	0.71664	14185.7	2.536	1.342	3.22576e-05	0.00752341	4874.85	1.117	0.159	0.646503	0.941402
CG13096	FBgn0032050	2033.22	1.502	0.587	0.086611	0.389835	4165.18	3.078	1.622	1.40994e-06	0.000748654	301.16	1.099	0.137	0.670156	0.948014
CG13185	FBgn0033661	1730.46	1.81	0.856	6.58299e-08	1.61097e-05	2618.52	2.031	1.022	1.47289e-05	0.0043392	453.23	0.978	-0.032	0.860565	0.979762
CG13428	FBgn0034515	771.97	1.485	0.57	0.119771	0.455698	550.42	0.423	-1.24	0.000188556	0.0289162	193.06	1.178	0.237	0.579137	0.921322
CG13877	FBgn0035112	284.41	0.819	-0.288	0.281453	0.648632	363.49	0.441	-1.183	0.00036207	0.0494313	169.62	0.81	-0.304	0.391499	0.906843
CG13947	FBgn0031277	249.38	0.418	-1.258	0.567535	0.850881	244.45	0.154	-2.696	6.65234e-05	0.0143217	48.52	0.513	-0.963	0.558096	0.921322
CG1468	FBgn0030157	28253.9	1.121	0.164	0.742384	0.924572	24965.1	0.409	-1.29	3.31581e-05	0.00757561	9883.01	1.34	0.422	0.27004	0.869069
CG14688	FBgn0037819	2387.3	1.075	0.105	0.772458	0.934388	2712.24	2.547	1.349	4.36141e-05	0.00976519	856.51	1.2	0.263	0.0387737	0.686915
CG15021	FBgn0035544	16702.8	0.891	-0.167	0.379714	0.731637	6490.21	0.402	-1.313	2.9598e-05	0.00705	1117.54	1.292	0.37	0.330864	0.894357
CG1673	FBgn0030482	3249.89	0.819	-0.288	0.461701	0.79369	6240.59	4.808	2.265	7.13567e-06	0.00234952	1773.74	1.174	0.231	0.64799	0.941402
CG18107	FBgn0034330	153.73	0.931	-0.103	0.807708	0.947724	244.42	3.437	1.781	5.21321e-06	0.00182381	108.57	0.884	-0.178	0.6124	0.931285
CG18609	FBgn0034382	8.78	0.343	-1.544	0.307351	0.671783	9.92	134.494	7.071	0.000137444	0.0226278	6.17	0.319	-1.646	0.148552	0.820022
CG3036	FBgn0031645	3746.77	1.008	0.011	0.963917	0.992693	3964.4	3.016	1.593	6.47239e-08	7.24584e-05	2468.01	1.268	0.342	0.247793	0.865531
CG3088	FBgn0036015	4468.04	0.692	-0.53	0.251088	0.61776	4685.36	0.316	-1.663	8.6458e-05	0.0175981	2192.73	0.783	-0.354	0.0883952	0.773704
CG32444	FBgn0043783	8902.01	0.506	-0.983			5350.53	0.43	-1.216	1.41758e-06	0.000748654	3189.69	1.107	0.147	0.674255	0.948423
CG3699	FBgn0040349	1237.06	0.479	-1.061			683.14	0.287	-1.799	0.000144585	0.022997	520.39	1.197	0.259	0.824493	0.979762
CG3829	FBgn0035091	3558.29	1.071	0.099	0.805815	0.946523	5041.72	2.576	1.365	0.000131212	0.0222563	1440.72	1.179	0.238	0.34884	0.897362
CG4000	FBgn0038820	29740.6	0.765	-0.386	0.286917	0.653955	3629.82	0.379	-1.4	0.000356075	0.0492131	231.63	0.939	-0.09	0.758258	0.970432
CG4038	FBgn0011824	710.92	2.271	1.183	4.36058e-06	0.000493618	936.23	1.806	0.853	0.000303349	0.0424499	184.27	1.301	0.38	0.488275	0.918166
CG43332	FBgn0263037	137.3	1400.89	10.452	0.00735676	0.0952002	105.11	1.59952e+07	23.931	3.22406e-08	4.51167e-05	0.54	0.214	-2.222	0.545261	0.921322
CG45069	FBgn0266439	269.09	1.037	0.053	0.832682	0.956551	326.58	0.361	-1.471	6.82713e-05	0.0144207	118.01	1.509	0.594	0.0758394	0.754253
CG4825	FBgn0037010	1274.59	0.635	-0.654	0.0178913	0.165601	2665.49	4.316	2.11	5.62642e-06	0.00190872	568.05	1.04	0.056	0.801809	0.977589
CG5853	FBgn0032167	915.03	0.83	-0.269	0.184407	0.549339	1301.63	5.783	2.532	4.43921e-06	0.00171369	281.21	0.822	-0.282	0.491159	0.918549
CG7567	FBgn0039670	15.11	0.052	-4.253	0.000964075	0.0248812	23.35	33.423	5.063	0.000227656	0.0339815	22.66	4.125	2.045	0.0359348	0.676989
CG7637	FBgn0033548	212.35	1.739	0.798	0.0362694	0.248158	337.3	2.331	1.221	8.08559e-05	0.0167626	77.76	1.123	0.168	0.628912	0.937378
CG7728	FBgn0036686	835.57	1.363	0.446	0.0110841	0.122651	1319.96	2.033	1.024	9.37751e-05	0.0184177	257.31	0.957	-0.063	0.830748	0.979762
CG7829	FBgn0039703	580.08	0.89	-0.169	0.708061	0.910388	359.54	0.3	-1.735	0.000106249	0.0200562	238.1	1.078	0.108	0.728528	0.965215
CG8343	FBgn0040502	10413	1.143	0.193	0.646466	0.886278	15098	0.296	-1.758	8.84598e-06	0.00282945	5466.59	0.913	-0.131	0.599201	0.92672
CG8545	FBgn0033741	874.9	1.451	0.537	0.0996649	0.418049	1530.92	2.399	1.263	2.42779e-07	0.00020907	252.88	1.04	0.057	0.840347	0.979762
CG9119	FBgn0035189	1488.78	0.517	-0.951	0.110481	0.438667	1366.42	0.419	-1.256	0.000109283	0.0200562	406.81	1.352	0.435	0.441606	0.914803
CG9572	FBgn0031089	2717.02	0.582	-0.781	0.000124441	0.00594378	1098.12	0.502	-0.993	0.000273507	0.0387583	264.91	0.962	-0.056	0.814683	0.979762
CG9837	FBgn0037635	650.76	0.853	-0.23	0.267633	0.636873	968.83	3.172	1.665	0.000248555	0.0366129	320.72	1.252	0.324	0.392769	0.907338
CrebA	FBgn0004396	1409.41	0.836	-0.258	0.488053	0.811867	2068.72	2.62	1.39	1.20963e-06	0.000712725	693.82	1.313	0.393	0.401183	0.908332
Cyp4g1	FBgn0010019	7954.86	1.109	0.149	0.885779	0.97263	3186.26	4.993	2.32	1.01999e-07	9.51569e-05	3194.07	0.961	-0.057	0.848854	0.979762
Fad2	FBgn0029172	118.4	2.064	1.045	0.290138	0.657025	73.84	5.132	2.36	3.93578e-06	0.00157361	56.69	0.77	-0.377	0.255332	0.865531
Fkbp39	FBgn0013269	3023.38	1.453	0.539	0.0115513	0.126339	5064.86	2.274	1.185	0.00014585	0.022997	480.76	1.183	0.243	0.450586	0.915226
Had1	FBgn0286508	5628.56	0.5	-1			3246.8	0.366	-1.45	1.33442e-08	2.4898e-05	2213.05	0.945	-0.082	0.862657	0.979762
Hr38	FBgn0014859	763.25	0.89	-0.169	0.457556	0.790812	1147.84	2.949	1.56	8.79362e-08	8.94951e-05	243.84	1.063	0.088	0.774739	0.97051
IM33	FBgn0031561	5977.1	1.187	0.247	0.499662	0.8181	9305.78	2.318	1.213	3.57063e-06	0.00148049	6612.47	1.042	0.06	0.943715	0.985164
ImpL2	FBgn0001257	712.01	1.63	0.705	0.00499922	0.0740723	844.18	2.728	1.448	0.00022398	0.0338846	411.78	1.219	0.285	0.39171	0.906843
Lcp65Ag2	FBgn0020637	171.09	0.614	-0.704	0.100031	0.418461	120.45	0.24	-2.061	2.91135e-05	0.00705	21.13	1.971	0.979	0.0598381	0.733165
lncRNA:CR43452	FBgn0263406	456.84	0.575	-0.797	0.0466094	0.282149	72.74	0.24	-2.058	2.43993e-05	0.00682874	1.75	0.817	-0.292	0.924846	0.98131
Lsd-2	FBgn0030608	10560.3	1.885	0.914	7.61375e-07	0.000121391	14231.2	2.096	1.068	9.6735e-07	0.000624129	2852.86	1.236	0.306	0.172321	0.838043
Lsp1beta	FBgn0002563	3641.71	0.516	-0.953			1288.97	2.714	1.441	0.000120178	0.0213555	6117.23	10	3.322	0.0209807	0.62778
Muc4B	FBgn0052774	2.92	0.719	-0.477	0.874932	0.970432	27.74	0.004	-8.01	2.60058e-05	0.00705	0.98	16.15	4.013	0.117006	0.798725
ND-AGGG	FBgn0058002	658.19	1.162	0.216	0.545113	0.841358	788.72	2.309	1.207	1.47123e-06	0.000748654	161.45	0.962	-0.056	0.813076	0.979762
nop5	FBgn0026196	1147.16	1.901	0.927	0.00873822	0.10626	2012.83	2.986	1.578	2.8115e-05	0.00705	326.45	0.777	-0.363	0.110206	0.798725
Nop56	FBgn0038964	613.09	1.567	0.648	0.0580469	0.318821	1009.58	2.62	1.389	0.000177237	0.027558	178.04	0.841	-0.249	0.510663	0.921322
Nop60B	FBgn0259937	1624.3	2.11	1.078	0.000429846	0.0144481	2487.22	3.054	1.611	8.82917e-07	0.000617766	286.4	0.957	-0.064	0.804944	0.978269
nw	FBgn0283508	70.95	5.194	2.377	0.00727978	0.0946294	52.17	59.866	5.904	5.00038e-06	0.00180578	45.08	20.57	4.362	0.000180331	0.113765
Paics	FBgn0020513	9140.36	0.803	-0.316	0.472163	0.801074	12561.4	2.564	1.359	1.53308e-05	0.00440074	4593.22	1.097	0.134	0.789897	0.972863
Pepck1	FBgn0003067	16799.9	0.84	-0.251	0.59535	0.863689	16902.1	5.072	2.343	8.0028e-09	1.79183e-05	13537.1	1.2	0.263	0.573015	0.921322
pre-mod(mdg4)-AD	FBgn0261841	59.83	3.636	1.862	0.15	0.504413	18.13	0.006	-7.363	0.000128319	0.0221004	13.5	0.589	-0.764	0.77285	0.97051
pre-mod(mdg4)-G	FBgn0267648	23.07	0.133	-2.909	0.110262	0.438259	30.76	416.385	8.702	4.5042e-09	1.44703e-05	36.01	2.047	1.034	0.731621	0.966581
Prosalpha1	FBgn0263121	36.52	372.513	8.541	0.028546	0.217537	28.62	0	-21.566	1.00351e-06	0.000624129	2.11	0.055	-4.176	0.230986	0.86167
Rbm13	FBgn0030067	1122.32	1.45	0.536	0.0182622	0.167799	2637.97	2.827	1.499	5.17026e-09	1.44703e-05	224.48	1.039	0.056	0.87057	0.979762
Root	FBgn0039152	757.66	1.653	0.725	0.0138068	0.140298	1039.4	2.033	1.024	0.000141915	0.022997	294.21	1.031	0.045	0.871236	0.979762
RpL30	FBgn0086710	6676.45	0.939	-0.091	0.681617	0.89799	9053.34	0.508	-0.976	1.16407e-05	0.00361992	3992.16	0.898	-0.155	0.553944	0.921322
RpL32	FBgn0002626	13702.8	0.946	-0.08	0.532872	0.834877	18710.2	0.493	-1.02	1.60051e-06	0.000779029	6907.74	1.01	0.015	0.942149	0.985164
RpLP0-like	FBgn0033485	790.51	1.531	0.614	0.000740944	0.0204861	1359.26	2.287	1.193	2.66525e-06	0.00124323	150.17	1.144	0.194	0.677398	0.948423
serp	FBgn0260653	7551.29	0.49	-1.029	6.96824e-05	0.00384783	648.16	0.471	-1.086	0.000116723	0.021076	182.09	1.652	0.725	0.138819	0.812593
Set	FBgn0014879	999.07	1.222	0.289	0.308444	0.672328	1243.04	1.97	0.979	2.84337e-05	0.00705	251.99	1.182	0.241	0.616283	0.932379
spin	FBgn0086676	4541.58	1.202	0.266	0.185159	0.549988	7530.27	2.566	1.36	5.17892e-05	0.0113682	2039.6	1.173	0.23	0.248929	0.865531
SRPK	FBgn0286813	1046.3	1.747	0.805	0.813743	0.949421	952.56	0.002	-9.12	7.10613e-07	0.000530354	218.72	0.504	-0.989	0.00926189	0.507932
to	FBgn0039298	404.11	1.136	0.184	0.472707	0.801074	585.4	2.307	1.206	2.79909e-05	0.00705	297.04	1.361	0.445	0.172503	0.838043
Uhg5	FBgn0083123	161.72	0.877	-0.189	0.716248	0.913344	387.09	2.542	1.346	0.000269627	0.0386984	105.52	1.008	0.012	0.980214	0.994663
Vajk2	FBgn0032538	15075.7	0.288	-1.796	6.53142e-05	0.00371536	474.68	0.47	-1.09	0.000262109	0.038108	74.83	4.743	2.246	0.00438657	0.40374
whe	FBgn0031176	178.67	0.419	-1.256	0.214473	0.583474	258.54	0.122	-3.029	3.43686e-06	0.00147983	219.41	2.237	1.162	0.525372	0.921322
Table S2. The table list the differentially expressed genes between virgin and mated females at days 1, 4 and 20. The rows highlighted in orange indicate the genes that are also differentially expressed at another time point.
