# Supplementary material for: Temporal and sequential order of nonoverlapping gene networks unraveled in mated female Drosophila
Source: Life Sci Alliance. 2021 Nov 29;5(2):e202101119. doi: 10.26508/lsa.202101119 (PMC8645335; doi:10.26508/lsa.202101119)
Supplement: Supplementary file 3 [file LSA-2021-01119_TableS3.xlsx]

## Sheet: differentially_expressed_at_20d
Gene name	Gene stable ID	1 day					4 days					20 days
		baseMean	FoldChange	log2FoldChange	pvalue	padj	baseMean	FoldChange	log2FoldChange	pvalue	padj	baseMean	FoldChange	log2FoldChange	pvalue	padj
CG13004	FBgn0030797	45.34	0.997	-0.004	0.997858	0.999874	40.73	0.721	-0.471	0.710073	0.999991	7.73	0.015	-6.049	2.7964e-06	0.009532
CG13323	FBgn0033788	232.41	2.157	1.109	0.459351	0.791583	25.59	2.598	1.377	0.338139	0.984536	74.88	27.08	4.759	6.40594e-07	0.00403478
CG6034	FBgn0036750	46.98	3.386	1.76	0.0412553	0.265187	167.56	2.054	1.039	0.00314035	0.176464	42.57	3.611	1.853	1.8898e-05	0.0476115
Fbp2	FBgn0000640	112.62	0.688	-0.539			15.92	0.713	-0.488	0.804756	0.999991	445.87	5.22463e+07	25.639	3.16012e-12	3.9808e-08
Hr4	FBgn0264562	97.8	2.673	1.418	0.00430176	0.0676333	63.94	1.846	0.885	0.334404	0.984536	370.23	126.919	6.988	2.30064e-05	0.0483019
PPO1	FBgn0283437	1623.53	2.258	1.175	3.84373e-06	0.000445339	6359.02	1.411	0.496	0.16541	0.89323	1100.96	2.068	1.048	3.02675e-06	0.009532
Table S3. The table list the differentially expressed genes between virgin and mated females at days 1, 4 and 20. The rows highlighted in orange indicate the genes that are also differentially expressed at another time point.
