# Supplementary material for: Temporal and sequential order of nonoverlapping gene networks unraveled in mated female Drosophila
Source: Life Sci Alliance. 2021 Nov 29;5(2):e202101119. doi: 10.26508/lsa.202101119 (PMC8645335; doi:10.26508/lsa.202101119)
Supplement: Supplementary file 4 [file LSA-2021-01119_TableS4.xlsx]

## Sheet: 1 day
category	description	FDR value	term name
GO Process	anatomical structure development	1.0E-4	GO.0048856
GO Process	cuticle development	1.0E-4	GO.0042335
GO Process	developmental process	1.0E-4	GO.0032502
GO Process	multicellular organism development	1.0E-4	GO.0007275
GO Process	chitin-based cuticle development	1.5E-4	GO.0040003
UniProt Keywords	Signal	1.7E-4	KW-0732
UniProt Keywords	Cuticle	1.9E-4	KW-0193
GO Process	amino sugar metabolic process	2.9E-4	GO.0006040
GO Component	extracellular region	3.0E-4	GO.0005576
GO Process	multicellular organismal process	8.7E-4	GO.0032501
GO Process	carbohydrate metabolic process	8.7E-4	GO.0005975
Reactome Pathways	Asparagine N-linked glycosylation	0.0014	DME-446203
KEGG Pathways	Amino sugar and nucleotide sugar metabolism	0.0022	dme00520
InterPro Domains	Glycoside hydrolase superfamily	0.0024	IPR017853
InterPro Domains	Insect cuticle protein	0.0024	IPR000618
UniProt Keywords	Phosphoprotein	0.0025	KW-0597
GO Function	hydrolase activity, hydrolyzing O-glycosyl compounds	0.003	GO.0004553
GO Process	glucosamine-containing compound metabolic process	0.0042	GO.1901071
GO Process	aminoglycan metabolic process	0.0042	GO.0006022
GO Process	mitotic cell cycle	0.0042	GO.0000278
GO Function	structural constituent of cuticle	0.0043	GO.0042302
GO Process	amino sugar biosynthetic process	0.0045	GO.0046349
GO Component	extracellular matrix	0.0055	GO.0031012
GO Process	chitin metabolic process	0.0057	GO.0006030
GO Process	response to stress	0.0065	GO.0006950
UniProt Keywords	Glycosidase	0.01	KW-0326
GO Process	molting cycle process	0.0101	GO.0022404
GO Process	response to fungus	0.0107	GO.0009620
UniProt Keywords	Cytoplasm	0.011	KW-0963
GO Process	regulation of metabolic process	0.0111	GO.0019222
UniProt Keywords	Hydrogen peroxide	0.0123	KW-0376
GO Process	carbohydrate derivative metabolic process	0.0139	GO.1901135
GO Function	glucosidase activity	0.0189	GO.0015926
GO Function	structural constituent of chitin-based larval cuticle	0.0192	GO.0008010
GO Component	Golgi-associated vesicle	0.0207	GO.0005798
GO Process	regulation of cellular metabolic process	0.0215	GO.0031323
GO Process	negative regulation of metabolic process	0.0215	GO.0009892
GO Process	cell cycle	0.0215	GO.0007049
GO Process	developmental pigmentation	0.0229	GO.0048066
GO Process	cell division	0.0267	GO.0051301
GO Function	chitinase activity	0.03	GO.0004568
GO Function	alpha-glucosidase activity	0.0331	GO.0090599
GO Process	mitotic cell cycle process	0.0348	GO.1903047
GO Process	regulation of macromolecule metabolic process	0.0348	GO.0060255
GO Process	UDP-N-acetylglucosamine metabolic process	0.0348	GO.0006047
GO Process	mitotic cytokinesis	0.0348	GO.0000281
GO Process	glucosamine-containing compound catabolic process	0.0357	GO.1901072
GO Process	biological regulation	0.0357	GO.0065007
GO Process	trachea development	0.0357	GO.0060438
GO Process	response to other organism	0.0357	GO.0051707
GO Process	regulation of DNA metabolic process	0.0357	GO.0051052
GO Process	regulation of tube length, open tracheal system	0.0357	GO.0035159
GO Process	negative regulation of cellular metabolic process	0.0357	GO.0031324
GO Process	drug metabolic process	0.0357	GO.0017144
GO Process	negative regulation of macromolecule metabolic process	0.0357	GO.0010605
GO Process	anatomical structure morphogenesis	0.0357	GO.0009653
GO Process	molting cycle, chitin-based cuticle	0.0357	GO.0007591
GO Process	regulation of DNA replication	0.0357	GO.0006275
GO Process	cuticle chitin biosynthetic process	0.0357	GO.0006035
GO Process	aminoglycan biosynthetic process	0.0357	GO.0006023
GO Process	regulation of nitrogen compound metabolic process	0.0358	GO.0051171
GO Process	regulation of tube architecture, open tracheal system	0.0385	GO.0035152
GO Process	nucleotide-sugar metabolic process	0.0427	GO.0009225
GO Function	structural constituent of chitin-based cuticle	0.0448	GO.0005214
GO Process	regulation of primary metabolic process	0.0455	GO.0080090
GO Process	defense response to fungus	0.0455	GO.0050832
GO Process	regulation of biological process	0.0455	GO.0050789
GO Process	regulation of tube size, open tracheal system	0.0455	GO.0035151
InterPro Domains	Retinin-like protein	0.0472	IPR007614
Table S4. The table lists the enrichments of the genes differentially expressed at days 1, 4 and 20. The enrichments related only to overexpressed and underexpressed genes are also listed.

## Sheet: 1 day down
category	description	FDR value	nodes.SUID	term name
UniProt Keywords	Signal	3.22E-20	93|260|112|222|138|219|286|184|183|375|140|350|95|187|225|284|185|74|277|129|100|248|259|177|110|182|113|76|305|297|136|102|118|236|238|190|88|91|86|159|197|139|162|221|180|89|239|302|148|181|199|103|150|210|255|279|323|278|207|351|131|79|271|99|101|194|66|193|275|232|69|270|283|258|172|85|287|365|228|364|347|272|206|338|363|252|362|253|170|191|122|249|134|135|269|81|208|156|233|376|339|246|384|2…	KW-0732
GO Process	cuticle development	4.99E-10	375|350|95|187|185|277|221|361|348|346|149|193|270|283|228|363|158|276|134|135|376|311|332|312|262|315|307|298|343|168|300|366	GO.0042335
GO Component	extracellular region	5.69E-10	112|286|140|95|187|225|284|185|277|177|182|113|76|159|139|162|221|239|302|148|150|210|279|351|131|194|270|283|228|206|363|288|252|362|253|122|249|134|135|376|290|223|353|124|335|251|311|332|174|205|336|161|73|68|147|343|71|266|300|366|368	GO.0005576
GO Process	chitin-based cuticle development	1.67E-9	375|95|187|185|277|221|361|346|149|270|283|228|363|276|134|135|376|311|332|312|262|307|298|343|168|300|366	GO.0040003
GO Process	carbohydrate derivative metabolic process	1.75E-8	349|92|352|377|328|222|83|327|117|185|345|203|113|76|297|198|139|302|148|326|322|361|255|323|90|346|149|105|257|275|195|228|206|227|124|312|262|296|160|358|147|104|343|387|71|329|171	GO.1901135
UniProt Keywords	Cuticle	6.71E-8	95|187|74|277|221|207|351|270|283|347|363|134|135|376|311|332|300|366	KW-0193
GO Process	amino sugar metabolic process	1.86E-7	185|113|198|139|302|148|361|323|346|228|206|124|312|262|147|104|343|387|71|329	GO.0006040
Reactome Pathways	Asparagine N-linked glycosylation	2.52E-7	260|119|328|259|142|240|198|346|149|105|82|380|172|252|276|191|267|62|104|387|168|192	DME-446203
InterPro Domains	Insect cuticle protein	1.28E-6	95|187|74|277|221|351|270|283|347|363|134|135|376|311|332|300|366	IPR000618
KEGG Pathways	Amino sugar and nucleotide sugar metabolism	5.5E-6	386|185|198|361|346|228|160|104|343|387|329	dme00520
GO Process	aminoglycan metabolic process	6.21E-6	117|185|345|113|76|139|302|148|361|323|346|228|206|124|312|262|147|343|71	GO.0006022
GO Function	structural constituent of cuticle	1.15E-5	95|187|74|277|221|351|270|283|347|363|134|135|376|311|332|261|300|366	GO.0042302
GO Process	glucosamine-containing compound metabolic process	1.53E-5	185|113|139|302|148|361|323|346|228|206|124|312|262|147|343|71|329	GO.1901071
GO Process	chitin metabolic process	3.5E-5	185|113|139|302|148|361|323|346|228|206|124|312|262|147|343|71	GO.0006030
GO Component	extracellular matrix	3.64E-5	95|187|277|113|159|221|351|270|283|363|134|135|376|311|332|174|68|300|366	GO.0031012
KEGG Pathways	Metabolic pathways	4.64E-5	260|349|92|328|179|222|202|83|386|117|185|345|203|186|370|198|326|322|268|214|90|346|149|274|157|105|257|275|258|195|235|381|229|228|313|273|227|126|81|341|295|382|160|178|104|343|329|171|342	dme01100
UniProt Keywords	Glycosidase	6.67E-5	260|98|202|140|185|113|297|148|228|341|382|147|343	KW-0326
GO Process	carbohydrate derivative biosynthetic process	9.52E-5	349|377|328|222|83|117|345|198|322|361|255|90|346|149|105|195|227|312|262|296|358|104|387|171	GO.1901137
GO Process	carbohydrate metabolic process	1.0E-4	260|98|202|386|117|185|113|76|297|198|148|322|361|228|313|341|382|160|147|343|329	GO.0005975
GO Process	amino sugar biosynthetic process	1.1E-4	198|361|346|312|262|387	GO.0046349
GO Function	structural constituent of chitin-based larval cuticle	1.3E-4	95|187|277|221|270|283|363|134|135|376|311|332|300|366	GO.0008010
GO Function	hydrolase activity, hydrolyzing O-glycosyl compounds	1.9E-4	260|98|202|140|185|113|297|148|228|341|382|147|343	GO.0004553
GO Function	catalytic activity	2.2E-4	260|349|92|352|98|317|328|179|138|202|163|286|217|83|327|386|140|117|116|185|224|369|345|203|75|113|241|61|186|297|370|254|319|340|198|111|180|148|326|360|322|215|199|268|214|210|361|255|90|346|265|149|301|242|274|157|188|105|66|257|96|275|87|380|125|258|195|235|85|381|229|293|228|364|313|273|288|158|316|127|65|253|126|249|176|269|81|341|223|292|166|295|382|318|267|245|378|296|334|165|379|250|383…	GO.0003824
GO Process	molting cycle process	2.2E-4	375|350|185|361|228|158|315|307|298|343	GO.0022404
GO Function	chitinase activity	4.5E-4	140|185|113|148|228|147|343	GO.0004568
GO Component	organelle subcompartment	4.7E-4	349|377|328|222|224|345|240|241|319|215|255|149|188|105|82|127|374|296|358|168|192|171	GO.0031984
GO Component	extracellular space	4.7E-4	112|286|140|284|177|182|113|162|239|150|210|279|131|228|288|252|362|122|290|223|353|251|205|336|161|343|266|368	GO.0005615
GO Component	Golgi-associated vesicle	4.9E-4	119|142|240|215|82|276|62|168	GO.0005798
GO Function	structural molecule activity	5.0E-4	123|95|187|74|277|120|142|285|221|351|82|380|270|283|359|347|363|276|134|135|376|144|311|332|261|68|310|300|366	GO.0005198
GO Process	small molecule metabolic process	6.1E-4	92|352|179|83|327|386|117|369|345|203|75|254|198|326|360|322|268|90|346|301|242|274|157|257|275|125|195|235|229|293|273|227|158|127|126|176|295|318|245|160|104|387	GO.0044281
GO Process	drug metabolic process	6.1E-4	179|185|203|113|61|139|302|148|326|322|361|323|346|257|235|228|206|227|158|124|312|262|307|147|343|71	GO.0017144
GO Process	oxidation-reduction process	6.8E-4	92|179|202|217|327|116|369|203|61|254|111|326|242|274|157|257|87|125|195|235|229|293|313|273|176|166|295|382|245|379|160|243|307|310|167|201|342	GO.0055114
GO Process	molting cycle, chitin-based cuticle	6.8E-4	375|350|185|361|228|158|276|315|307|298|343|168	GO.0007591
GO Process	glucosamine-containing compound catabolic process	8.7E-4	185|113|148|228|147|343|329	GO.1901072
Reactome Pathways	Metabolism	0.001	92|179|202|163|217|83|327|386|117|345|203|241|370|254|111|326|322|268|214|90|274|157|257|87|125|258|195|235|381|229|293|313|227|127|176|341|166|295|382|130|334|165|383|160|243|307|329|333|342	DME-1430728
GO Component	endoplasmic reticulum	0.0012	349|377|328|154|222|224|240|324|215|255|348|149|188|105|66|275|127|267|296|358|132|168|192|171	GO.0005783
GO Component	endoplasmic reticulum membrane	0.0015	349|377|328|222|224|215|255|149|188|105|127|296|358|192|171	GO.0005789
InterPro Domains	Retinin-like protein	0.0016	136|102|118|236|238|86	IPR007614
GO Process	trachea development	0.0016	219|198|361|312|262|147	GO.0060438
GO Process	glycoprotein biosynthetic process	0.0016	349|377|328|222|117|345|255|149|105|358|104|171	GO.0009101
GO Process	aminoglycan biosynthetic process	0.0016	117|345|361|346|312|262	GO.0006023
Reactome Pathways	Transport to the Golgi and subsequent modification	0.0016	119|259|142|240|82|380|172|252|276|191|62|168	DME-948021
Reactome Pathways	COPI-dependent Golgi-to-ER retrograde traffic	0.0016	119|259|142|82|172|191|374	DME-6811434
Reactome Pathways	ER to Golgi Anterograde Transport	0.0016	119|259|142|240|82|380|172|276|191|62|168	DME-199977
GO Component	endoplasmic reticulum subcompartment	0.0018	349|377|328|222|224|215|255|149|188|105|127|296|358|192|171	GO.0098827
GO Component	Golgi-associated vesicle membrane	0.0019	119|142|215|82|276|168	GO.0030660
InterPro Domains	Glycoside hydrolase superfamily	0.0021	260|98|202|185|297|228|341|382|343	IPR017853
GO Process	nucleotide-sugar metabolic process	0.0023	198|346|275|160|104|387	GO.0009225
GO Process	developmental pigmentation	0.0025	352|350|111|361|193|229|293|158|315|307|167	GO.0048066
GO Process	UDP-N-acetylglucosamine metabolic process	0.0025	198|346|104|387	GO.0006047
GO Process	response to endoplasmic reticulum stress	0.0026	349|61|255|265|66|267|245|358|132|192	GO.0034976
GO Function	chitin binding	0.003	185|113|139|302|148|323|228|206|124|147|343|71	GO.0008061
GO Process	regulation of tube length, open tracheal system	0.003	119|113|181|361|213|374|147	GO.0035159
Reactome Pathways	Golgi-to-ER retrograde transport	0.003	119|259|142|370|82|380|172|191|374	DME-8856688
Reactome Pathways	Biosynthesis of the N-glycan precursor (dolichol lipid-linked oligosaccharide, LLO) and transfer to a nascent protein	0.0032	328|198|346|149|105|104|387	DME-446193
GO Process	cuticle chitin biosynthetic process	0.0035	361|346|312|262	GO.0006035
GO Process	chitin catabolic process	0.0035	185|113|148|228|147|343	GO.0006032
GO Process	regulation of tube architecture, open tracheal system	0.0036	119|113|181|361|346|213|374|147|309|168	GO.0035152
GO Process	regulation of tube size, open tracheal system	0.0036	119|113|181|361|346|213|374|147	GO.0035151
GO Process	aminoglycan catabolic process	0.0036	185|113|76|148|228|147|343	GO.0006026
Reactome Pathways	Metabolism of carbohydrates	0.0038	92|202|386|117|345|241|322|313|341|382|160|329|333	DME-71387
Reactome Pathways	Synthesis of UDP-N-acetyl-glucosamine	0.0038	198|346|104|387	DME-446210
Reactome Pathways	Post-translational protein modification	0.0039	260|349|119|328|371|259|142|240|340|198|115|346|149|105|82|66|96|380|172|252|276|191|128|292|267|62|104|387|333|168|192|385	DME-597592
InterPro Domains	GOLD domain	0.0043	259|226|172|191|106	IPR009038
GO Process	carbohydrate derivative catabolic process	0.0044	352|185|113|76|148|228|147|343|329	GO.1901136
InterPro Domains	Chitin binding domain superfamily	0.0045	185|113|139|302|148|323|228|206|124|147|71	IPR036508
InterPro Domains	Chitin-binding type R&R consensus	0.0045	95|187|277|221|351|270|283|311|332|366	IPR031311
UniProt Keywords	Endoplasmic reticulum	0.0048	349|377|328|222|117|224|149|66|172|276|166|383|358|132|168|192	KW-0256
GO Process	protein glycosylation	0.0051	349|377|328|222|255|149|105|358|104|171	GO.0006486
Reactome Pathways	COPI-mediated anterograde transport	0.0061	119|259|142|240|82|380|172|191	DME-6807878
GO Process	catabolic process	0.0065	349|352|164|202|140|185|113|76|61|340|111|148|322|210|255|265|274|157|155|96|125|195|229|228|313|176|81|223|292|295|245|320|147|343|329|192|344	GO.0009056
GO Process	organonitrogen compound biosynthetic process	0.0067	349|377|328|179|222|83|117|120|345|75|111|360|322|361|255|90|346|149|301|105|195|293|273|227|158|127|65|126|130|312|262|296|358|104|167|171	GO.1901566
GO Process	cellular catabolic process	0.0067	349|352|164|202|140|185|113|61|340|111|148|322|210|255|265|274|157|155|96|125|195|229|228|313|176|81|223|292|295|245|147|343|192|344	GO.0044248
GO Process	fatty acid beta-oxidation	0.0067	274|157|125|176|295|245	GO.0006635
GO Process	trachea morphogenesis	0.0068	361|312|262|147	GO.0060439
InterPro Domains	NAD(P)-binding domain superfamily	0.007	92|154|179|327|386|254|274|235|273|152|243|167|201	IPR036291
GO Process	organic substance catabolic process	0.0075	349|352|164|202|140|185|113|76|340|148|322|210|255|265|274|157|96|125|195|229|228|313|176|81|223|292|295|245|320|147|343|329|192|344	GO.1901575
GO Process	response to fungus	0.0082	225|284|182|242|253|249|339|266	GO.0009620
Reactome Pathways	Intra-Golgi and retrograde Golgi-to-ER traffic	0.0083	119|259|142|370|319|82|380|258|172|191|374	DME-6811442
GO Process	chitin-based embryonic cuticle biosynthetic process	0.0084	375|361|346|298|343	GO.0008362
GO Process	SRP-dependent cotranslational protein targeting to membrane	0.0084	224|324|196|84	GO.0006614
GO Process	UDP-N-acetylglucosamine biosynthetic process	0.0084	198|346|387	GO.0006048
GO Process	protein N-linked glycosylation	0.0085	328|222|149|105|358|104	GO.0006487
GO Component	vesicle coat	0.0103	119|142|82|276|168	GO.0030120
GO Process	regulation of tube diameter, open tracheal system	0.0104	119|361|213|374	GO.0035158
GO Function	transferase activity, transferring hexosyl groups	0.0106	349|328|202|117|345|361|255|149|275|313|382|171	GO.0016758
GO Function	oxidoreductase activity	0.0106	92|179|217|327|116|369|203|61|254|111|326|242|274|257|87|195|235|229|293|273|166|245|379|243|307|310|167|201|342	GO.0016491
KEGG Pathways	Protein processing in endoplasmic reticulum	0.0109	260|367|222|348|196|66|276|267|132|168|192	dme04141
KEGG Pathways	N-Glycan biosynthesis	0.0109	260|328|222|149|105|171	dme00510
InterPro Domains	TMP21-related	0.0116	259|172|191|106	IPR015720
GO Process	multicellular organism development	0.0117	349|119|352|328|123|219|244|375|327|386|350|95|187|185|277|224|372|369|203|240|113|241|61|319|198|159|221|89|181|361|348|346|213|149|242|274|155|351|99|193|270|283|172|365|229|228|227|363|158|276|191|134|135|376|384|382|318|374|311|332|312|262|245|62|358|315|307|147|330|298|343|218|309|168|146|300|366|368	GO.0007275
InterPro Domains	Chitin binding domain	0.0126	185|113|139|302|148|228|206|124|147|71	IPR002557
GO Function	chitin deacetylase activity	0.0136	113|148|147	GO.0004099
SMART Domains	emp24/gp25L/p24 family/GOLD	0.0142	259|172|191|106	SM01190
SMART Domains	Chitin-binding domain type 2	0.0142	185|113|139|302|148|228|206|147|71	SM00494
GO Process	drug catabolic process	0.016	185|113|61|148|228|147|343	GO.0042737
GO Process	cellular polysaccharide biosynthetic process	0.016	202|361|313|382	GO.0033692
Reactome Pathways	Synthesis of substrates in N-glycan biosythesis	0.0162	198|346|149|104|387	DME-446219
GO Process	respiratory system development	0.0169	119|219|375|113|198|181|361|346|213|374|312|262|147|309|168	GO.0060541
Reactome Pathways	Glycogen metabolism	0.0177	202|313|382|160	DME-8982491
UniProt Keywords	Disulfide bond	0.0188	93|138|140|350|117|225|284|372|113|162|180|89|181|199|213|242|194|66|287|253|249|384|355|267|378|174|379|320|68|147|132|309|368	KW-1015
UniProt Keywords	Cytoplasmic vesicle	0.0188	119|142|82|313|276|168	KW-0968
UniProt Keywords	Hydrogen peroxide	0.0188	61|379|307	KW-0376
UniProt Keywords	Glycosyltransferase	0.0188	349|328|202|117|345|361|255|149|275|313|382|171	KW-0328
GO Process	adult chitin-containing cuticle pigmentation	0.0188	350|361|158|315|307	GO.0048085
GO Process	Golgi vesicle transport	0.0207	119|259|142|325|82|172|276|191|62|106	GO.0048193
GO Process	response to other organism	0.0213	140|225|284|182|76|162|278|348|242|194|380|108|253|170|249|339|384|251|307|266	GO.0051707
InterPro Domains	Adult cuticle protein 1	0.022	207|209|247	IPR031874
InterPro Domains	Disulphide isomerase	0.022	66|267|132	IPR005788
GO Process	cellular oxidant detoxification	0.0223	61|111|242|379|307|342	GO.0098869
GO Process	nitrogen compound transport	0.0223	119|164|264|377|67|224|259|142|319|114|324|282|348|196|280|82|172|84|276|191|355|130|374|358|168	GO.0071705
GO Process	cuticle pigmentation	0.0223	350|361|193|158|315|307	GO.0048067
GO Process	response to stress	0.0223	349|140|225|284|185|67|203|76|61|162|89|215|361|255|265|242|274|194|66|258|228|313|227|108|276|253|170|249|339|384|251|267|245|379|62|160|358|307|132|343|192|342	GO.0006950
GO Process	regulation of ER to Golgi vesicle-mediated transport	0.0226	319|62|168	GO.0060628
GO Process	glycogen biosynthetic process	0.0226	202|313|382	GO.0005978
SMART Domains	Juvenile hormone binding protein domains in insects.	0.0247	112|279|131|362|122	SM00700
GO Process	anatomical structure development	0.0249	349|119|352|328|123|219|244|375|327|386|350|95|187|185|277|224|372|369|203|142|240|285|113|241|61|319|198|159|221|89|181|361|278|348|346|213|149|242|274|155|351|99|193|270|283|172|365|229|228|359|227|363|158|276|191|134|135|376|246|384|382|318|374|311|332|312|262|245|334|379|62|358|315|307|147|330|298|343|218|309|168|146|300|366|368	GO.0048856
GO Function	antioxidant activity	0.0255	61|111|242|379|307|342	GO.0016209
GO Process	cellular polysaccharide metabolic process	0.0259	202|361|313|382|160	GO.0044264
GO Process	regulation of oviposition	0.0266	259|172|191|106	GO.0046662
GO Process	lipid modification	0.0267	349|214|274|157|125|176|295|245	GO.0030258
GO Component	organelle membrane	0.0273	349|119|377|328|222|67|224|345|203|142|241|114|326|215|255|149|280|188|105|82|257|227|127|276|296|358|309|168|192|171	GO.0031090
GO Component	COPI vesicle coat	0.0273	119|142|82	GO.0030126
GO Component	cis-Golgi network	0.0273	374|62|106	GO.0005801
GO Function	oxidoreductase activity, acting on CH-OH group of donors	0.0275	92|179|369|254|274|235|229|167	GO.0016614
GO Component	endomembrane system	0.0298	349|119|377|328|154|222|224|345|142|240|113|241|319|324|215|255|348|149|188|105|82|66|275|127|276|374|267|296|62|358|106|132|309|168|192|171	GO.0012505
GO Process	extracellular matrix organization	0.0329	278|346|290|68|330|168	GO.0030198
UniProt Keywords	Redox-active center	0.0332	242|66|267|132	KW-0676
UniProt Keywords	Oxidoreductase	0.0332	92|179|217|327|116|369|203|61|254|111|326|274|87|195|235|229|293|273|166|245|379|243|307|167|201	KW-0560
UniProt Keywords	Oxidation	0.0332	123|359|144	KW-0558
UniProt Keywords	NADP	0.0332	92|217|327|273|243|307	KW-0521
UniProt Keywords	Acetylation	0.0332	123|380|235|359|144	KW-0007
GO Function	isomerase activity	0.0342	286|386|198|66|293|267|132|329|342	GO.0016853
GO Process	Wnt protein secretion	0.0357	259|172|191	GO.0061355
GO Process	oxoacid metabolic process	0.037	117|345|75|360|322|268|301|274|157|125|195|229|273|158|127|126|176|295|245	GO.0043436
InterPro Domains	Thioredoxin, conserved site	0.0377	242|66|267|132	IPR017937
GO Process	retrograde vesicle-mediated transport, Golgi to endoplasmic reticulum	0.0399	119|142|82|62	GO.0006890
GO Process	cellular lipid metabolic process	0.041	349|328|254|214|274|157|105|125|229|293|158|127|176|295|245|296|171	GO.0044255
GO Process	developmental process	0.0415	349|119|352|328|123|219|244|375|327|386|350|95|187|185|277|224|372|369|203|142|240|285|113|241|61|319|198|159|221|89|181|361|278|348|346|213|149|242|274|155|351|99|193|270|283|172|365|229|228|359|227|363|158|276|170|191|134|135|376|246|384|382|318|374|311|332|312|262|245|334|379|62|358|315|307|147|330|298|343|218|309|168|146|300|366|368	GO.0032502
UniProt Keywords	Immunity	0.043	76|162|194|253|249|384|330	KW-0391
Reactome Pathways	Glycogen synthesis	0.044	313|382|160	DME-3322077
GO Process	carboxylic acid catabolic process	0.0452	274|157|125|195|176|295|245	GO.0046395
GO Function	intramolecular oxidoreductase activity	0.0458	66|267|132|329|342	GO.0016860
GO Process	organonitrogen compound metabolic process	0.0475	349|92|352|317|377|328|179|222|138|163|286|83|327|117|185|120|345|203|75|113|241|76|186|340|111|139|180|302|148|181|326|115|360|322|215|199|210|361|255|323|90|346|265|149|301|105|257|96|195|229|293|228|364|206|273|227|158|127|65|253|126|170|249|269|81|223|292|124|318|130|312|262|378|296|178|358|68|147|104|310|343|71|167|192|385|171|368|344|342	GO.1901564
InterPro Domains	Takeout superfamily	0.0492	112|279|131|362|122	IPR038606
InterPro Domains	Haemolymph juvenile hormone binding	0.0492	112|279|131|362|122	IPR010562
InterPro Domains	Actin, conserved site	0.0492	123|359|144	IPR004001
UniProt Keywords	ER-Golgi transport	0.0492	119|142|82|168	KW-0931

## Sheet: 1 day up
category	description	FDR value	term name
GO Component	nucleus	1.06E-22	GO.0005634
GO Process	regulation of metabolic process	6.45E-14	GO.0019222
GO Process	regulation of macromolecule metabolic process	4.66E-13	GO.0060255
GO Process	regulation of cellular metabolic process	1.43E-12	GO.0031323
GO Process	regulation of nitrogen compound metabolic process	3.3E-12	GO.0051171
GO Process	regulation of primary metabolic process	4.78E-12	GO.0080090
UniProt Keywords	Coiled coil	7.76E-12	KW-0175
GO Process	regulation of biological process	1.32E-11	GO.0050789
UniProt Keywords	Phosphoprotein	1.65E-11	KW-0597
GO Process	regulation of cellular process	4.92E-11	GO.0050794
GO Function	binding	5.59E-11	GO.0005488
GO Process	regulation of cellular macromolecule biosynthetic process	6.71E-11	GO.2000112
GO Process	regulation of gene expression	6.71E-11	GO.0010468
GO Process	regulation of cellular biosynthetic process	1.09E-10	GO.0031326
GO Process	biological regulation	1.11E-10	GO.0065007
GO Process	regulation of nucleobase-containing compound metabolic process	1.22E-10	GO.0019219
GO Function	protein binding	1.75E-10	GO.0005515
GO Component	intracellular organelle	5.18E-10	GO.0043229
GO Function	heterocyclic compound binding	8.17E-10	GO.1901363
GO Function	organic cyclic compound binding	8.17E-10	GO.0097159
GO Function	nucleic acid binding	8.17E-10	GO.0003676
GO Component	intracellular membrane-bounded organelle	1.03E-9	GO.0043231
UniProt Keywords	Nucleus	1.54E-9	KW-0539
GO Process	mitotic cell cycle	3.17E-9	GO.0000278
GO Process	cell cycle	7.42E-9	GO.0007049
GO Component	membrane-bounded organelle	8.21E-9	GO.0043227
GO Component	intracellular	4.72E-8	GO.0005622
GO Process	cellular component organization or biogenesis	7.43E-8	GO.0071840
GO Process	regulation of RNA metabolic process	9.46E-8	GO.0051252
GO Process	cellular component organization	1.94E-7	GO.0016043
GO Process	negative regulation of metabolic process	3.43E-7	GO.0009892
GO Process	regulation of transcription, DNA-templated	3.5E-7	GO.0006355
GO Process	negative regulation of biological process	4.92E-7	GO.0048519
GO Process	negative regulation of cellular process	9.18E-7	GO.0048523
GO Process	negative regulation of cellular macromolecule biosynthetic process	1.02E-6	GO.2000113
GO Process	negative regulation of macromolecule metabolic process	1.29E-6	GO.0010605
GO Process	negative regulation of cellular metabolic process	1.54E-6	GO.0031324
GO Component	intracellular non-membrane-bounded organelle	1.68E-6	GO.0043232
GO Process	negative regulation of gene expression	2.66E-6	GO.0010629
GO Process	negative regulation of nitrogen compound metabolic process	2.69E-6	GO.0051172
GO Process	cell cycle process	2.97E-6	GO.0022402
GO Process	mRNA metabolic process	3.51E-6	GO.0016071
GO Process	mitotic cell cycle process	4.65E-6	GO.1903047
GO Component	cell	5.25E-6	GO.0005623
GO Process	cell division	5.26E-6	GO.0051301
GO Process	nucleic acid metabolic process	6.57E-6	GO.0090304
GO Process	multi-organism process	8.16E-6	GO.0051704
GO Component	chromosomal region	1.36E-5	GO.0098687
GO Process	chromosome organization	2.37E-5	GO.0051276
GO Component	polytene chromosome	2.64E-5	GO.0005700
GO Component	chromosome	3.32E-5	GO.0005694
GO Process	positive regulation of metabolic process	4.89E-5	GO.0009893
GO Process	negative regulation of nucleobase-containing compound metabolic process	5.14E-5	GO.0045934
GO Process	cell differentiation	5.15E-5	GO.0030154
GO Process	regulation of transcription by RNA polymerase II	5.15E-5	GO.0006357
GO Process	developmental process	5.66E-5	GO.0032502
GO Process	RNA metabolic process	5.66E-5	GO.0016070
GO Process	positive regulation of macromolecule metabolic process	5.87E-5	GO.0010604
GO Process	anatomical structure development	7.71E-5	GO.0048856
GO Process	mRNA processing	7.71E-5	GO.0006397
GO Process	cellular process	8.14E-5	GO.0009987
GO Process	cellular process involved in reproduction in multicellular organism	8.46E-5	GO.0022412
GO Process	sexual reproduction	8.46E-5	GO.0019953
GO Process	regulation of cell cycle	8.47E-5	GO.0051726
GO Process	organelle organization	9.49E-5	GO.0006996
GO Process	positive regulation of biological process	1.1E-4	GO.0048518
GO Process	positive regulation of cellular metabolic process	1.4E-4	GO.0031325
GO Process	cell development	1.5E-4	GO.0048468
GO Component	spindle	1.6E-4	GO.0005819
GO Function	sequence-specific DNA binding	1.6E-4	GO.0043565
GO Function	RNA binding	1.6E-4	GO.0003723
GO Function	double-stranded DNA binding	1.6E-4	GO.0003690
GO Process	regulation of DNA metabolic process	1.7E-4	GO.0051052
GO Process	gamete generation	1.7E-4	GO.0007276
GO Process	negative regulation of transcription, DNA-templated	1.9E-4	GO.0045892
GO Process	regulation of cellular protein metabolic process	1.9E-4	GO.0032268
GO Process	regulation of protein metabolic process	2.0E-4	GO.0051246
GO Process	reproductive process	2.5E-4	GO.0022414
GO Process	embryo development	2.6E-4	GO.0009790
UniProt Keywords	Alternative splicing	2.7E-4	KW-0025
GO Process	multicellular organism development	2.7E-4	GO.0007275
GO Process	multicellular organismal reproductive process	2.8E-4	GO.0048609
GO Process	regulation of protein modification process	2.8E-4	GO.0031399
GO Process	RNA processing	2.9E-4	GO.0006396
GO Process	positive regulation of nitrogen compound metabolic process	3.1E-4	GO.0051173
GO Component	nuclear lumen	3.3E-4	GO.0031981
GO Function	transcription regulator activity	3.5E-4	GO.0140110
GO Function	sequence-specific double-stranded DNA binding	3.6E-4	GO.1990837
GO Process	positive regulation of cellular process	3.9E-4	GO.0048522
UniProt Keywords	Cell division	4.6E-4	KW-0132
UniProt Keywords	Cell cycle	4.6E-4	KW-0131
GO Function	transcription regulatory region sequence-specific DNA binding	5.5E-4	GO.0000976
GO Process	positive regulation of nucleobase-containing compound metabolic process	7.6E-4	GO.0045935
GO Process	mRNA splicing, via spliceosome	7.6E-4	GO.0000398
GO Process	multicellular organism reproduction	7.7E-4	GO.0032504
GO Function	DNA-binding transcription factor activity	8.2E-4	GO.0003700
GO Function	DNA binding	8.2E-4	GO.0003677
GO Function	protein kinase regulator activity	8.4E-4	GO.0019887
GO Process	multicellular organismal process	8.4E-4	GO.0032501
GO Process	regulation of DNA replication	8.6E-4	GO.0006275
GO Process	positive regulation of macromolecule biosynthetic process	0.001	GO.0010557
UniProt Keywords	Cyclin	0.0011	KW-0195
GO Process	organic cyclic compound metabolic process	0.0011	GO.1901360
GO Process	regulation of transferase activity	0.0011	GO.0051338
GO Process	system development	0.0011	GO.0048731
GO Process	regulation of cell cycle process	0.0011	GO.0010564
GO Process	anatomical structure morphogenesis	0.0011	GO.0009653
GO Process	chromatin organization	0.0011	GO.0006325
GO Component	spindle microtubule	0.0012	GO.0005876
UniProt Keywords	Chromosome	0.0013	KW-0158
GO Process	regulation of protein kinase activity	0.0013	GO.0045859
GO Component	microtubule	0.0014	GO.0005874
GO Process	regulation of chromosome organization	0.0014	GO.0033044
GO Process	nucleobase-containing compound metabolic process	0.0014	GO.0006139
GO Process	imaginal disc development	0.0016	GO.0007444
GO Process	cellular aromatic compound metabolic process	0.0016	GO.0006725
UniProt Keywords	RNA-binding	0.0019	KW-0694
GO Process	nuclear division	0.0019	GO.0000280
GO Process	mitotic cytokinesis	0.002	GO.0000281
GO Process	heterocycle metabolic process	0.0023	GO.0046483
GO Process	positive regulation of cellular biosynthetic process	0.0024	GO.0031328
UniProt Keywords	Ribosome biogenesis	0.0025	KW-0690
GO Process	ribonucleoprotein complex assembly	0.0027	GO.0022618
GO Process	maltose metabolic process	0.0027	GO.0000023
GO Function	maltose alpha-glucosidase activity	0.0028	GO.0032450
GO Process	negative regulation of translation	0.0031	GO.0017148
GO Process	response to starvation	0.0032	GO.0042594
GO Process	positive regulation of protein modification process	0.0033	GO.0031401
GO Process	embryonic pattern specification	0.0033	GO.0009880
UniProt Keywords	Mitosis	0.0036	KW-0498
GO Process	positive regulation of gene expression	0.0036	GO.0010628
GO Function	chromatin binding	0.004	GO.0003682
GO Process	tube development	0.004	GO.0035295
UniProt Keywords	DNA-binding	0.0043	KW-0238
GO Process	regulation of mitotic cell cycle	0.0044	GO.0007346
GO Process	regulation of cell development	0.0047	GO.0060284
GO Process	regulation of chromatin binding	0.0047	GO.0035561
GO Process	posttranscriptional regulation of gene expression	0.0047	GO.0010608
GO Component	mitotic spindle	0.0052	GO.0072686
GO Function	protein serine/threonine kinase activity	0.0053	GO.0004674
GO Process	positive regulation of RNA metabolic process	0.0053	GO.0051254
GO Process	animal organ development	0.0055	GO.0048513
GO Process	protein phosphorylation	0.0055	GO.0006468
GO Process	developmental process involved in reproduction	0.0056	GO.0003006
GO Process	regulation of binding	0.0057	GO.0051098
UniProt Keywords	Cytoplasm	0.0058	KW-0963
UniProt Keywords	Transcription	0.0058	KW-0804
UniProt Keywords	Zinc-finger	0.0059	KW-0863
UniProt Keywords	Transcription regulation	0.0059	KW-0805
GO Process	ribonucleoprotein complex biogenesis	0.006	GO.0022613
GO Process	cell death	0.0061	GO.0008219
GO Process	regulation of protein phosphorylation	0.0061	GO.0001932
GO Process	histone phosphorylation	0.0062	GO.0016572
GO Component	nucleoplasm	0.0064	GO.0005654
GO Function	protein kinase activity	0.0066	GO.0004672
SMART Domains	Cyclins are a family of proteins that control the progression of cells through the cell cycle by activating cyclin-dependent kinase (Cdk) enzymes.	0.0068	SM01332
SMART Domains	domain present in cyclins, TFIIB and Retinoblastoma	0.0068	SM00385
SMART Domains	zinc finger	0.0068	SM00355
GO Process	female gamete generation	0.0069	GO.0007292
GO Process	generation of neurons	0.0072	GO.0048699
GO Process	cytoskeleton-dependent cytokinesis	0.0074	GO.0061640
GO Process	positive regulation of transferase activity	0.0075	GO.0051347
GO Process	regulation of cell differentiation	0.0075	GO.0045595
GO Process	regulation of phosphate metabolic process	0.0075	GO.0019220
SMART Domains	Alpha-amylase domain	0.0076	SM00642
GO Process	positive regulation of nucleic acid-templated transcription	0.008	GO.1903508
GO Process	regulation of cellular component organization	0.008	GO.0051128
GO Process	nervous system development	0.008	GO.0007399
GO Process	response to ecdysone	0.0081	GO.0035075
GO Process	tissue development	0.0081	GO.0009888
GO Process	mitotic cell cycle, embryonic	0.0086	GO.0045448
GO Function	phosphotransferase activity, alcohol group as acceptor	0.0095	GO.0016773
GO Function	mRNA 3'-UTR binding	0.0095	GO.0003730
GO Function	mRNA binding	0.0095	GO.0003729
GO Process	syncytial blastoderm mitotic cell cycle	0.01	GO.0035186
GO Component	nucleolus	0.0101	GO.0005730
GO Process	microtubule cytoskeleton organization involved in mitosis	0.0102	GO.1902850
GO Process	cellular component biogenesis	0.0103	GO.0044085
UniProt Keywords	Kinase	0.0104	KW-0418
GO Process	germ cell development	0.0107	GO.0007281
GO Process	mitotic spindle organization	0.0113	GO.0007052
GO Process	positive regulation of transcription, DNA-templated	0.0114	GO.0045893
GO Process	post-embryonic development	0.0114	GO.0009791
GO Function	cyclin-dependent protein serine/threonine kinase regulator activity	0.012	GO.0016538
GO Process	programmed cell death	0.013	GO.0012501
GO Process	anatomical structure maturation	0.0132	GO.0071695
GO Process	epithelium development	0.0132	GO.0060429
GO Process	peptidyl-serine phosphorylation	0.0132	GO.0018105
GO Process	regulation of organelle organization	0.0134	GO.0033043
GO Process	regulation of translation	0.0138	GO.0006417
GO Process	positive regulation of protein kinase activity	0.0142	GO.0045860
GO Process	activation of protein kinase activity	0.015	GO.0032147
GO Process	meiotic cell cycle process	0.0151	GO.1903046
GO Process	post-embryonic animal organ development	0.0151	GO.0048569
GO Process	eggshell chorion gene amplification	0.0151	GO.0007307
GO Process	regulation of developmental process	0.0159	GO.0050793
GO Process	gene expression	0.016	GO.0010467
GO Process	response to hormone	0.016	GO.0009725
GO Process	response to endogenous stimulus	0.016	GO.0009719
GO Process	regulation of chromatin organization	0.0164	GO.1902275
GO Process	imaginal disc-derived appendage morphogenesis	0.0165	GO.0035114
InterPro Domains	Cyclin	0.0171	IPR039361
InterPro Domains	Cyclin-like superfamily	0.0171	IPR036915
InterPro Domains	Zinc finger C2H2 superfamily	0.0171	IPR036236
InterPro Domains	Cyclin-like	0.0171	IPR013763
InterPro Domains	Zinc finger C2H2-type	0.0171	IPR013087
InterPro Domains	Serine/threonine-protein kinase, active site	0.0171	IPR008271
InterPro Domains	Cyclin, N-terminal	0.0171	IPR006671
InterPro Domains	Glycosyl hydrolase, family 13, catalytic domain	0.0171	IPR006047
InterPro Domains	Cyclin, C-terminal domain	0.0171	IPR004367
GO Process	regionalization	0.0171	GO.0003002
GO Process	pattern specification process	0.0173	GO.0007389
GO Process	regulation of protein localization to cell periphery	0.0177	GO.1904375
GO Process	positive regulation of DNA replication	0.0177	GO.0045740
GO Process	response to external stimulus	0.0177	GO.0009605
GO Process	female meiotic nuclear division	0.0177	GO.0007143
GO Process	mRNA splice site selection	0.0177	GO.0006376
GO Function	microtubule binding	0.0181	GO.0008017
GO Process	positive regulation of cellular protein metabolic process	0.0186	GO.0032270
GO Process	metamorphosis	0.0187	GO.0007552
UniProt Keywords	Oogenesis	0.0191	KW-0896
GO Function	kinase activity	0.02	GO.0016301
GO Process	anatomical structure formation involved in morphogenesis	0.0205	GO.0048646
GO Process	spliceosomal complex assembly	0.0206	GO.0000245
GO Component	spindle midzone	0.0211	GO.0051233
Reactome Pathways	Cell Cycle	0.0211	DME-1640170
GO Process	mRNA cis splicing, via spliceosome	0.0212	GO.0045292
GO Process	mitotic nuclear division	0.0221	GO.0140014
GO Component	chromosome, centromeric region	0.0225	GO.0000775
Reactome Pathways	Cell Cycle, Mitotic	0.0239	DME-69278
GO Process	embryo development ending in birth or egg hatching	0.024	GO.0009792
GO Process	wing disc development	0.0243	GO.0035220
GO Process	positive regulation of cell development	0.0243	GO.0010720
GO Process	negative regulation of transcription by RNA polymerase II	0.0245	GO.0000122
GO Function	translation repressor activity, mRNA regulatory element binding	0.0247	GO.0000900
GO Process	mRNA polyadenylation	0.0258	GO.0006378
GO Process	regulation of neurogenesis	0.0265	GO.0050767
GO Process	regulation of histone modification	0.0265	GO.0031056
GO Process	neuron remodeling	0.0265	GO.0016322
GO Component	condensed chromosome	0.0271	GO.0000793
GO Process	DNA replication	0.0271	GO.0006260
GO Process	cellular metabolic process	0.0273	GO.0044237
GO Process	cellular nitrogen compound metabolic process	0.0273	GO.0034641
GO Process	regulation of cellular amide metabolic process	0.0273	GO.0034248
GO Process	positive regulation of multicellular organismal process	0.0275	GO.0051240
GO Process	post-embryonic appendage morphogenesis	0.0275	GO.0035120
GO Process	terminal region determination	0.0279	GO.0007362
GO Process	blastoderm segmentation	0.0279	GO.0007350
GO Process	oogenesis	0.0281	GO.0048477
GO Component	RNA polymerase II transcription factor complex	0.0297	GO.0090575
GO Component	microtubule cytoskeleton	0.0297	GO.0015630
GO Process	epithelial tube morphogenesis	0.0307	GO.0060562
GO Process	regulation of multicellular organismal process	0.0307	GO.0051239
GO Process	programmed cell death involved in cell development	0.0307	GO.0010623
InterPro Domains	Protein kinase domain	0.0316	IPR000719
GO Process	germ-line stem cell division	0.0317	GO.0042078
GO Process	macromolecule metabolic process	0.0323	GO.0043170
GO Process	spindle organization	0.0324	GO.0007051
GO Process	multi-organism behavior	0.0335	GO.0051705
GO Process	pole cell development	0.0335	GO.0007277
GO Process	response to organic cyclic compound	0.0336	GO.0014070
GO Process	positive regulation of protein phosphorylation	0.0336	GO.0001934
GO Function	transferase activity, transferring phosphorus-containing groups	0.0345	GO.0016772
GO Process	cell morphogenesis involved in neuron differentiation	0.0347	GO.0048667
GO Process	mRNA 5'-splice site recognition	0.0354	GO.0000395
GO Component	cytoskeleton	0.0356	GO.0005856
GO Process	cellular component assembly	0.0358	GO.0022607
GO Process	segmentation	0.0359	GO.0035282
GO Process	regulation of receptor signaling pathway via JAK-STAT	0.036	GO.0046425
GO Process	regulation of growth	0.036	GO.0040008
GO Process	regulation of mitotic nuclear division	0.036	GO.0007088
GO Process	instar larval or pupal development	0.036	GO.0002165
GO Process	regulation of cell cycle phase transition	0.037	GO.1901987
GO Component	nuclear heterochromatin	0.0377	GO.0005720
GO Process	chromosome condensation	0.0378	GO.0030261
GO Process	regulation of oskar mRNA translation	0.0383	GO.0046011
GO Process	spindle assembly involved in female meiosis	0.0383	GO.0007056
GO Process	stem cell division	0.0384	GO.0017145
GO Component	transferase complex	0.0387	GO.1990234
GO Component	mitotic spindle pole	0.0387	GO.0097431
GO Component	Dbf4-dependent protein kinase complex	0.0387	GO.0031431
GO Process	instar larval or pupal morphogenesis	0.0387	GO.0048707
GO Process	actomyosin contractile ring organization	0.0387	GO.0044837
GO Process	embryonic development via the syncytial blastoderm	0.0387	GO.0001700
GO Component	protein-containing complex	0.0388	GO.0032991
GO Process	histone modification	0.0411	GO.0016570
GO Process	apoptotic process	0.0416	GO.0006915
GO Process	cell morphogenesis involved in differentiation	0.0416	GO.0000904
GO Process	fusome organization	0.0432	GO.0045478
GO Process	regulation of histone acetylation	0.0432	GO.0035065
GO Process	germline ring canal formation	0.0432	GO.0030725
GO Process	positive regulation of cell death	0.0432	GO.0010942
GO Process	cellularization	0.0432	GO.0007349
GO Process	negative regulation of cellular protein metabolic process	0.0441	GO.0032269
GO Function	dopamine monooxygenase activity	0.0445	GO.0036264
GO Function	L-DOPA monooxygenase activity	0.0445	GO.0036263
GO Function	non-membrane spanning protein tyrosine phosphatase activity	0.0445	GO.0004726
GO Function	DNA-binding transcription factor activity, RNA polymerase II-specific	0.0445	GO.0000981
GO Process	salivary gland cell autophagic cell death	0.0447	GO.0035071
GO Process	cellular component morphogenesis	0.045	GO.0032989
GO Component	polytene chromosome band	0.0458	GO.0005704
GO Process	mitotic chromosome movement towards spindle pole	0.046	GO.0007079
GO Process	regulation of molecular function	0.0463	GO.0065009
GO Process	chromosome segregation	0.0467	GO.0007059
GO Function	ATP binding	0.0471	GO.0005524
GO Process	regulation of multicellular organismal development	0.0472	GO.2000026
GO Process	establishment of organelle localization	0.0472	GO.0051656
GO Process	tissue morphogenesis	0.0472	GO.0048729
GO Process	cell cycle phase transition	0.0472	GO.0044770
GO Process	peptidyl-amino acid modification	0.0472	GO.0018193
GO Process	eggshell chorion assembly	0.0472	GO.0007306
GO Process	response to stress	0.0472	GO.0006950
GO Process	neuron development	0.0481	GO.0048666
GO Process	regulation of cell growth	0.0489	GO.0001558
GO Component	spindle matrix	0.0494	GO.1990047
GO Component	subrhabdomeral cisterna	0.0494	GO.0016029
UniProt Keywords	ATP-binding	0.0499	KW-0067

## Sheet: 4 days
category	description	FDR value	genes	term name
GO Process	rRNA processing	2.3E-7	Rbm13|CG4038|CG7728|nop5|CG13096|Nop56|CG8545|CG7637|RpLP0-like|Nop60B|CG13185	GO.0006364
GO Process	ribosome biogenesis	3.19E-7	Rbm13|CG4038|CG7728|nop5|CG13096|Nop56|CG11563|CG8545|CG7637|RpLP0-like|Nop60B|CG13185	GO.0042254
GO Component	nucleolus	2.88E-6	Rbm13|CG4038|nop5|FK506-bp1|Nop56|RpL32|CG11563|CG8545|CG7637|RpLP0-like|Nop60B	GO.0005730
GO Process	rRNA modification	3.53E-6	CG4038|nop5|Nop56|CG8545|CG7637|Nop60B	GO.0000154
KEGG Pathways	Ribosome biogenesis in eukaryotes	9.93E-6	CG4038|CG7728|nop5|Nop56|CG7637|Nop60B|CG13185	dme03008
GO Component	small nucleolar ribonucleoprotein complex	1.24E-5	CG4038|nop5|Nop56|CG7637|Nop60B	GO.0005732
GO Function	snoRNA binding	3.5E-5	CG4038|CG7728|nop5|Nop56|CG7637	GO.0030515
GO Process	ribosomal large subunit biogenesis	1.4E-4	Rbm13|CG13096|CG11563|CG8545|RpLP0-like|CG13185	GO.0042273
GO Component	ribonucleoprotein complex	3.1E-4	Rbm13|CG4038|CG7728|nop5|CG13096|Nop56|RpL32|CG7637|RpLP0-like|Nop60B|RpL30|CG13185	GO.1990904
GO Component	box H/ACA snoRNP complex	3.1E-4	CG4038|CG7637|Nop60B	GO.0031429
GO Component	preribosome	7.8E-4	Rbm13|CG7728|nop5|Nop56|CG13185	GO.0030684
GO Process	rRNA pseudouridine synthesis	0.0013	CG4038|CG7637|Nop60B	GO.0031118
GO Component	cytosolic large ribosomal subunit	0.0056	CG13096|RpL32|RpLP0-like|RpL30	GO.0022625
UniProt Keywords	Ribosome biogenesis	0.0056	CG4038|CG7637|RpLP0-like|Nop60B	KW-0690
SMART Domains	NOSIC (NUC001) domain	0.0058	nop5|Nop56	SM00931
GO Component	box C/D snoRNP complex	0.0113	nop5|Nop56	GO.0031428
GO Component	intracellular non-membrane-bounded organelle	0.0168	Rbm13|CG4038|Act79B|nop5|CG13096|FK506-bp1|Nop56|RpL32|CG11563|CG8545|CG7637|RpLP0-like|CrebA|Nop60B|Lsd-2|RpL30|Rootletin	GO.0043232
InterPro Domains	Attacin/Sarcotoxin-2	0.0203	AttB|AttC	IPR040428
InterPro Domains	Nop domain superfamily	0.0203	nop5|Nop56	IPR036070
InterPro Domains	Helix hairpin bin domain superfamily	0.0203	nop5|Nop56	IPR029012
InterPro Domains	NOSIC	0.0203	nop5|Nop56	IPR012976
InterPro Domains	NOP5, N-terminal	0.0203	nop5|Nop56	IPR012974
InterPro Domains	Attacin, C-terminal	0.0203	AttB|AttC	IPR005521
InterPro Domains	Attacin, N-terminal	0.0203	AttB|AttC	IPR005520
InterPro Domains	Nop domain	0.0203	nop5|Nop56	IPR002687
GO Process	snRNA pseudouridine synthesis	0.0221	CG7637|Nop60B	GO.0031120
GO Process	maturation of LSU-rRNA	0.0221	Rbm13|CG13096|CG8545	GO.0000470
GO Function	box H/ACA snoRNA binding	0.0254	CG4038|CG7637	GO.0034513
GO Function	RNA binding	0.0254	CG4038|CG7728|nop5|CG13096|Nop56|CG11563|CG8545|CG7637|CG11123|Nop60B|RpL30	GO.0003723
UniProt Keywords	rRNA processing	0.0375	CG4038|CG7637|Nop60B	KW-0698
UniProt Keywords	Ribonucleoprotein	0.0375	CG4038|RpL32|CG7637|RpLP0-like|Nop60B|RpL30	KW-0687
GO Function	carbon-carbon lyase activity	0.0402	Cyp4g1|ade5|Pepck	GO.0016830

## Sheet: 4 days down
category	description	FDR value	genes	term name
UniProt Keywords	Signal	6.55E-5	CG9572|CG1468|CG11413|CG15021|serp|CG3088|Lcp65Ag2|CG1678|CG13947|CG16885|CG4000|CG7829|CG8343|CG13428|AttB|CG13877|AttC|Muc4B	KW-0732
InterPro Domains	Attacin/Sarcotoxin-2	0.0021	AttB|AttC	IPR040428
InterPro Domains	Attacin, C-terminal	0.0021	AttB|AttC	IPR005521
InterPro Domains	Attacin, N-terminal	0.0021	AttB|AttC	IPR005520
UniProt Keywords	Antibiotic	0.0078	AttB|AttC	KW-0044

## Sheet: 4 days up
category	description	FDR value	genes	term name
GO Process	ribosome biogenesis	7.43E-10	Rbm13|CG4038|CG7728|nop5|CG13096|Nop56|CG11563|CG8545|CG7637|RpLP0-like|Nop60B|CG13185	GO.0042254
GO Process	rRNA processing	7.43E-10	Rbm13|CG4038|CG7728|nop5|CG13096|Nop56|CG8545|CG7637|RpLP0-like|Nop60B|CG13185	GO.0006364
GO Process	rRNA modification	1.02E-7	CG4038|nop5|Nop56|CG8545|CG7637|Nop60B	GO.0000154
GO Component	nucleolus	1.93E-7	Rbm13|CG4038|nop5|FK506-bp1|Nop56|CG11563|CG8545|CG7637|RpLP0-like|Nop60B	GO.0005730
KEGG Pathways	Ribosome biogenesis in eukaryotes	2.49E-7	CG4038|CG7728|nop5|Nop56|CG7637|Nop60B|CG13185	dme03008
GO Component	small nucleolar ribonucleoprotein complex	8.52E-7	CG4038|nop5|Nop56|CG7637|Nop60B	GO.0005732
GO Function	snoRNA binding	2.46E-6	CG4038|CG7728|nop5|Nop56|CG7637	GO.0030515
GO Process	ribosomal large subunit biogenesis	6.28E-6	Rbm13|CG13096|CG11563|CG8545|RpLP0-like|CG13185	GO.0042273
GO Component	box H/ACA snoRNP complex	5.7E-5	CG4038|CG7637|Nop60B	GO.0031429
GO Component	ribonucleoprotein complex	6.53E-5	Rbm13|CG4038|CG7728|nop5|CG13096|Nop56|CG7637|RpLP0-like|Nop60B|CG13185	GO.1990904
GO Component	preribosome	6.53E-5	Rbm13|CG7728|nop5|Nop56|CG13185	GO.0030684
GO Process	rRNA pseudouridine synthesis	2.1E-4	CG4038|CG7637|Nop60B	GO.0031118
UniProt Keywords	Ribosome biogenesis	6.4E-4	CG4038|CG7637|RpLP0-like|Nop60B	KW-0690
GO Process	cellular component biogenesis	8.6E-4	Rbm13|CG4038|CG7728|nop5|CG13096|Set|Nop56|CG11563|CG8545|CG7637|RpLP0-like|spin|Nop60B|CG13185	GO.0044085
GO Function	RNA binding	0.0013	CG4038|CG7728|nop5|CG13096|Nop56|CG11563|CG8545|CG7637|CG11123|Nop60B	GO.0003723
SMART Domains	NOSIC (NUC001) domain	0.0014	nop5|Nop56	SM00931
GO Component	intracellular non-membrane-bounded organelle	0.0019	Rbm13|CG4038|nop5|CG13096|FK506-bp1|Nop56|CG11563|CG8545|CG7637|RpLP0-like|CrebA|Nop60B|Lsd-2|Rootletin	GO.0043232
GO Component	box C/D snoRNP complex	0.0031	nop5|Nop56	GO.0031428
GO Process	maturation of LSU-rRNA	0.0043	Rbm13|CG13096|CG8545	GO.0000470
InterPro Domains	Nop domain superfamily	0.0058	nop5|Nop56	IPR036070
InterPro Domains	Helix hairpin bin domain superfamily	0.0058	nop5|Nop56	IPR029012
InterPro Domains	NOSIC	0.0058	nop5|Nop56	IPR012976
InterPro Domains	NOP5, N-terminal	0.0058	nop5|Nop56	IPR012974
InterPro Domains	Nop domain	0.0058	nop5|Nop56	IPR002687
GO Process	snRNA pseudouridine synthesis	0.0062	CG7637|Nop60B	GO.0031120
UniProt Keywords	rRNA processing	0.0069	CG4038|CG7637|Nop60B	KW-0698
GO Function	box H/ACA snoRNA binding	0.0072	CG4038|CG7637	GO.0034513
GO Function	carbon-carbon lyase activity	0.008	Cyp4g1|ade5|Pepck	GO.0016830
GO Process	courtship behavior	0.0208	Fad2|aay|to|spin	GO.0007619
GO Process	snoRNA metabolic process	0.0214	CG4038|Nop60B	GO.0016074
UniProt Keywords	Decarboxylase	0.0219	ade5|Pepck	KW-0210
GO Component	preribosome, large subunit precursor	0.0222	Rbm13|CG13185	GO.0030687
UniProt Keywords	Amino-acid biosynthesis	0.0244	CG1673|aay	KW-0028
GO Component	intracellular organelle	0.0281	Rbm13|CG4038|CG1673|CG7728|nop5|CG13096|Hr38|Set|FK506-bp1|Nop56|CG11563|CG18609|Pepck|CG8545|CG7637|RpLP0-like|spin|CrebA|Nop60B|Lsd-2|CG14688|ND-AGGG|Rootletin|CG13185	GO.0043229
GO Component	intracellular membrane-bounded organelle	0.0326	Rbm13|CG4038|CG1673|CG7728|nop5|Hr38|Set|FK506-bp1|Nop56|CG11563|CG18609|Pepck|CG8545|CG7637|RpLP0-like|spin|CrebA|Nop60B|CG14688|ND-AGGG|CG13185	GO.0043231
GO Component	small-subunit processome	0.0326	nop5|Nop56	GO.0032040
GO Component	nucleus	0.0359	Rbm13|CG4038|CG7728|nop5|Hr38|Set|FK506-bp1|Nop56|CG11563|CG8545|CG7637|RpLP0-like|CrebA|Nop60B|CG13185	GO.0005634

## Sheet: 20 days
category	description	FDR value	genes	term name
UniProt Keywords	Oxidoreductase	0.017	CG6034|Fbp2|PPO1	KW-0560

## Sheet: 20 days up
category	description	FDR value	genes	term name
UniProt Keywords	Oxidoreductase	0.0069	CG6034|Fbp2|PPO1	KW-0560
GO Function	oxidoreductase activity	0.0284	CG6034|Fbp2|PPO1	GO.0016491
