# Supplementary material for: Temporal and sequential order of nonoverlapping gene networks unraveled in mated female Drosophila
Source: Life Sci Alliance. 2021 Nov 29;5(2):e202101119. doi: 10.26508/lsa.202101119 (PMC8645335; doi:10.26508/lsa.202101119)
Supplement: Supplementary file 5 [file LSA-2021-01119_TableS5.xlsx]

## Sheet: list of tools
name	year	reference	principle	langage	type	note	link to the executable	link to the article
JactiveModules	2002	Ideker et al., 2002	Evolutionary algorithm	Java	Cytoscape plugin	OK	https://apps.cytoscape.org/apps/jactivemodules	https://doi.org/10.1093/bioinformatics/18.suppl_1.s233
GiGA	2004	Breitling et al., 2004	Greedy algorithm	Perl	cmd	OK	https://www.ncbi.nlm.nih.gov/pmc/articles/PMC509016/bin/1471-2105-5-100-S2.pl	https://doi.org/10.1186/1471-2105-5-100
SAMBA	2004	Tanay et al., 2004	Clustering-based	Java	gui/cmd	execution error	http://acgt.cs.tau.ac.il/samba	https://doi.org/10.1073/pnas.0308661100
GXNA	2007	Nacu et al., 2007	Greedy algorithm	C++	cmd	broken link	https://statweb.stanford.edu/~serban/gxna	https://doi.org/10.1093/bioinformatics/btm019
MATISSE	2007	Ulitsky & Shamir, 2007	Greedy algorithm	Java	gui	difficult to use (2)	http://acgt.cs.tau.ac.il/matisse	https://doi.org/10.1186/1752-0509-1-8
PinnacleZ	2007	Chuang et al., 2007	Greedy algorithm	Java	Cytoscape plugin	difficult to use (3)	https://apps.cytoscape.org/apps/pinnaclez	https://doi.org/10.1038/msb4100180
CEZANNE	2009	Ulitsky & Shamir, 2009	Greedy algorithm	Java	gui	difficult to use (2)	http://acgt.cs.tau.ac.il/matisse	https://doi.org/10.1093/bioinformatics/btp118
BioNet	2010	Beisser et al., 2010	Diffusion Flow Model	R	cmd	difficult to use (8)	https://bioconductor.org/packages/release/bioc/html/BioNet.html	https://doi.org/10.1093/bioinformatics/btq089
RegMOD	2010	Qiu et al., 2010	Diffusion Flow Model	MATLAB	cmd	not free to use (1)	https://www.ncbi.nlm.nih.gov/pmc/articles/PMC2825224/bin/1471-2105-11-26-S2.ZIP	https://doi.org/10.1186/1471-2105-11-26
ClustEx2	2010	Gu et al., 2010	Clustering-based	C++	cmd	OK	http://lifeome.net/software/clustex/	https://doi.org/10.1186/1752-0509-4-47
RME	2011	Miller et al., 2011	Greedy algorithm	Ruby	cmd	not suitable for transcriptomics data (4)	http://brl.bcm.tmc.edu/rme	https://doi.org/10.1186/1755-8794-4-34
COSINE	2011	Ma et al., 2011	Evolutionary algorithm	R	cmd	difficult to use (5)(6)	https://cran.r-project.org/web/packages/COSINE/index.html	https://doi.org/10.1093/bioinformatics/btr136
EnrichNet	2012	Glaab et al., 2012	Random Walk	R	cmd	unable to run on drosophila data	http://www.enrichnet.org/	https://doi.org/10.1093/bioinformatics/bts389
MEMo	2012	Ciriello et al., 2012	Maximal Clique Identification	Java	cmd	difficult to use (11)	http://projects.sanderlab.org/tools/memo.html	https://doi.org/10.1101/gr.125567.111
BMRF-net	2013	Chen et al., 2013	Evolutionary algorithm	Java	Cytoscape plugin	difficult to use (3)	https://sourceforge.net/projects/bmrfcjava/	https://doi.org/10.1093/nar/gks951
Walktrap-gm	2013	Petrochilos et al., 2013	Random Walk	R	cmd	installation failure	https://github.com/petrochilos/walktrap-gm	https://doi.org/10.1186/1756-0381-6-17
TimeXNet	2014	Patil & Nakai, 2014	Diffusion Flow Model	Python2	web/gui/cmd	no results (10)	https://timexnet.hgc.jp/	https://doi.org/10.1186/1752-0509-8-S4-S2
WMAXC	2014	Amgalan & Lee, 2014	Maximal Clique Identification	MATLAB	cmd	broken link	http://combio.gist.ac.kr/WMAXC/WMAXC.html	https://doi.org/10.1371/journal.pone.0104993
DIAMOnD	2015	Ghiassian et al., 2015	Greedy algorithm	Python2	cmd	OK (6)	https://github.com/barabasilab/DIAMOnD	https://doi.org/10.1371/journal.pcbi.1004120
Hotnet2	2015	Leiserson et al., 2015	Diffusion Flow Model	Python2	cmd	difficult to use (9)	https://compbio.cs.brown.edu/projects/hotnet2/	https://doi.org/10.1038/ng.3168
GLADIATOR	2017	Silberberg et al., 2017	Evolutionary algorithm	Python2	cmd	not suitable for transcriptomics data (7)	http://www.cs.tau.ac.il/~roded/GLADIATOR.zip	https://doi.org/10.1186/s13073-017-0435-z
MOEA	2017	Chen et al., 2017	Evolutionary algorithm	MATLAB	cmd	not free to use (1)	https://github.com/WeiqiChen/MOEA-active-module-identification	https://doi.org/10.1186/s12918-017-0388-2
MRF	2017	Robinson et al., 2017	Diffusion Flow Model	MATLAB	cmd	not free to use (1)	https://www.ncbi.nlm.nih.gov/pmc/articles/PMC5870666/bin/btx244_supp.zip	https://doi.org/10.1093/bioinformatics/btx244
ModuleDiscoverer	2018	Vlaic et al., 2018	Maximal Clique Identification	R	cmd	broken link	https://www.leibniz-hki.de/en/modulediscoverer.html	https://doi.org/10.1038/s41598-017-18370-2
ResponseNet	2019	Basha et al., 2019	Diffusion Flow Model	Python2	web	no results (10)	https://netbio.bgu.ac.il/respnet/	https://doi.org/10.1093/nar/gkz421
AMINE	2021	Pasquier et al., 2021	Network Embedding	Python3	web	OK	http://amine.i3s.unice.fr
(1) need MATLAB which is not free
(2) program written in Java 5 with a graphical interface based on Swing whose development was abandoned when Java 8 appeared in 2014
(3) not available for Cytoscape 3
(4) the method identifies patterns of recurrent genomic aberration in tumor samples
(5) requires to execute multiple commands in R language, in particular it is necessary to compute a matrix containing the differential correlation between each pair of connected nodes on the network
(6) identifies only one module
(7) the aim of the program is to identify relationship between diseases modules ; user need to suply known genes associated with diseases
(8) require to execute a dozen of lines to process the example data included with the program
(9) requires to execute multiples commands ; the script used to analyse data of the associated paper is 68 lines long
(10) the program ran for several hours without providing any results
(11) the documentation contains the following warning: Generating the files needed by the program may require a fair amount of work, as several of them are the results of other algorithms
Table S5. Detailed list of computational tools for active module identification reviewed in the article.
