# Supplementary material for: Temporal and sequential order of nonoverlapping gene networks unraveled in mated female Drosophila
Source: Life Sci Alliance. 2021 Nov 29;5(2):e202101119. doi: 10.26508/lsa.202101119 (PMC8645335; doi:10.26508/lsa.202101119)
Supplement: Supplementary file 6 [file LSA-2021-01119_TableS6.xlsx]

## Sheet: modules 1 day
gene stable ID	Gene name	FoldChange	log2FoldChange	P-value	padj	#module	Is diff Exp?
FBgn0020765	Acp65Aa	0.188	-2.414	4.05261445424179E-16	5.09728840244635E-13	1	true
FBgn0004783	Ccp84Aa	0.347	-1.526	6.03133795430321E-6	6.15087798582994E-4	1	true
FBgn0004782	Ccp84Ab	0.283	-1.819	6.51818599834649E-5	0.00371536053260291	1	true
FBgn0030829	CG12998	0.149	-2.748	3.20696427867291E-5	0.00214809678311108	1	true
FBgn0036600	CG13043	0.266	-1.911	6.15776431242464E-8	1.54901982259215E-5	1	true
FBgn0263072	CG43347	1.42	0.506	0.00243378781879098	0.0462581701068068	1
FBgn0040582	CG5791	0.444	-1.171	0.00886089659722616	0.107163834915171	1
FBgn0031942	CG7203	0.284	-1.816	1.06560230508104E-16	1.72323115621676E-13	1	true
FBgn0031940	CG7214	0.594	-0.751	0.0819634895292733	0.380012354436863	1
FBgn0033308	CG8736	0.261	-1.936	3.56869323848351E-22	2.01988037298167E-18	1	true
FBgn0032507	CG9377	1.088	0.121	0.710068444298196	0.910921893637305	1
FBgn0038180	Cht5	0.366	-1.449	3.09383086121345E-5	0.00210116552766267	1	true
FBgn0039805	Cpr100A	0.387	-1.368	3.43764064214659E-5	0.00226244721331974	1	true
FBgn0033869	Cpr50Cb	0.71	-0.494	0.16916020648589	0.531177125497995	1
FBgn0035281	Cpr62Bc	0.285	-1.809	4.64370999538484E-6	5.15360756350553E-4	1	true
FBgn0035510	Cpr64Aa	0.124	-3.011	7.97757833296147E-9	3.01020622430413E-6	1	true
FBgn0036881	Cpr76Bd	0.325	-1.621	9.966561990374E-8	2.25642963462067E-5	1	true
FBgn0039480	Cpr97Ea	0.201	-2.316	1.97174401866824E-22	2.01988037298167E-18	1	true
FBgn0001311	kkv	0.262	-1.931	8.1610472184489E-19	2.30957636282104E-15	1	true
FBgn0022770	PeriA	0.461	-1.118	1.22914720960287E-4	0.00589574000538323	1	true
FBgn0260653	serp	0.49	-1.029	6.9682369310554E-5	0.00384782644192913	1	true
FBgn0261341	verm	0.423	-1.243	2.68842479168437E-20	1.01443228806224E-16	1	true
FBgn0000140	asp	6.026	2.591	0.0285255605345295	0.217537028082916	2
FBgn0000182	BicC	15.487	3.953	1.55788800498314E-7	3.14915932435878E-5	2	true
FBgn0038252	BigH1	11.629	3.54	9.09618253628684E-10	4.47690375264205E-7	2	true
FBgn0040233	cana	1.413	0.499	0.00285761885986274	0.0512650483259053	2
FBgn0035918	Cdc6	3.505	1.809	2.31137103115975E-6	3.0930314664409E-4	2	true
FBgn0028360	Cdc7	2.634	1.397	4.48730034313567E-14	3.90740306802275E-11	2	true
FBgn0030864	CG8173	2.968	1.57	1.76146656773732E-4	0.00749616599503252	2	true
FBgn0000307	chif	1.423	0.509	3.90417720844934E-4	0.013644478332742	2
FBgn0000404	CycA	7.176	2.843	9.06422356978231E-5	0.00460121124708232	2	true
FBgn0000405	CycB	8.577	3.101	3.40042798285915E-6	4.05187839641742E-4	2	true
FBgn0015625	CycB3	12.887	3.688	1.22528249576879E-5	0.00104287201895509	2	true
FBgn0010382	CycE	3.999	2.0	0.0016456257165052	0.0365981986460488	2	true
FBgn0010316	dap	1.722	0.784	0.00338722531142235	0.0578768096239458	2
FBgn0044048	Ilp5	0.516	-0.953	0.00440179352816034	0.0683989330892993	2
FBgn0044047	Ilp6	1.744	0.802	1.1629772912525E-8	4.11403216780574E-6	2
FBgn0001257	ImpL2	1.63	0.705	0.00499922461057029	0.0740722808791304	2
FBgn0283499	InR	1.722	0.784	1.43544045453554E-6	2.08322896735158E-4	2
FBgn0019686	lok	4.505	2.171	4.97795044301159E-4	0.0159648719199075	2	true
FBgn0035640	mad2	10.724	3.423	3.0120484582388E-4	0.0111426106363605	2	true
FBgn0017578	Max	1.65	0.722	4.14793492270051E-4	0.0141986176305572	2
FBgn0284442	Mcm3	1.976	0.983	0.091221435444978	0.399809037526539	2
FBgn0023215	Mnt	1.789	0.839	1.59179289157606E-4	0.00702695541168856	2
FBgn0262656	Myc	2.226	1.155	1.89002617137353E-4	0.00789486946861563	2	true
FBgn0267727	Pen	6.464	2.692	2.32250595978336E-6	3.0930314664409E-4	2	true
FBgn0022768	Pp2C1	1.277	0.352	0.188632081161465	0.55422381079597	2
FBgn0038946	rdhB	0.539	-0.891	9.76063380884527E-7	1.47320499621505E-4	2
FBgn0027783	SMC2	2.117	1.082	1.46734213543076E-6	2.10257126241471E-4	2	true
FBgn0260780	wisp	7.899	2.982	1.34352817812643E-4	0.00631029243231199	2	true
FBgn0024177	zpg	6.438	2.687	0.0830188676444249	0.381170572662311	2
FBgn0037312	CG11999	0.516	-0.955	7.22604542880082E-5	0.00390700709033185	3
FBgn0031256	CG4164	0.611	-0.711	0.0793300896785563	0.374173589650524	3
FBgn0025700	CG5885	0.378	-1.405	0.00163016846002755	0.0365415979554689	3	true
FBgn0036662	CG9706	0.651	-0.619	0.00379392905665236	0.0625142313264988	3
FBgn0033663	ERp60	0.59	-0.761	0.00145928577913548	0.034060030968688	3
FBgn0061492	loj	0.522	-0.937	3.58193525397439E-5	0.00233031649856265	3
FBgn0014868	Ost48	0.466	-1.102	1.91180770702808E-10	1.03055539255037E-7	3	true
FBgn0086357	Sec61alpha	0.419	-1.255	1.01472015557944E-6	1.51139896857358E-4	3	true
FBgn0030306	Spase25	0.617	-0.696	0.0844064188156582	0.384985172738725	3
FBgn0031260	Spp	0.48	-1.06	3.19841304900951E-4	0.0116418121269414	3	true
FBgn0011016	SsRbeta	0.418	-1.259	0.00922691339554674	0.109484968173574	3
FBgn0040340	TRAM	0.491	-1.026	4.6941236042168E-5	0.0028722961729586	3	true
FBgn0000360	Cp38	0.011	-6.463	0.00256760413761011	0.0478834906717404	4	true
FBgn0003979	Vm26Aa	0.05	-4.326	0.00492211771314148	0.0733441972629432	4
FBgn0003980	Vm26Ab	0.047	-4.397	3.04955497489565E-6	3.71193143180847E-4	4	true
FBgn0003983	Vm34Ca	0.004	-8.046	6.6886721734868E-8	1.61097380859299E-5	4	true
FBgn0263108	BtbVII	1.255	0.327	0.0055198675778847	0.078301880929392	5
FBgn0039209	CG13624	1.282	0.358	0.0403113995348629	0.261594164171713	5
FBgn0032202	CG18619	2.099	1.07	3.24385448517581E-14	3.06003606434918E-11	5	true
FBgn0037879	scpr-C	0.735	-0.444	0.639438228335562	0.883082157036514	5
FBgn0033356	CG8229	1.451	0.537	0.0138190797170821	0.140297742060421	6
FBgn0026441	ear	1.666	0.736	9.00718561869611E-6	8.35741808933667E-4	6
FBgn0004362	HmgD	2.197	1.136	5.45279848325168E-8	1.43548090303277E-5	6	true
FBgn0034722	Rtf1	1.383	0.468	0.00540448846595516	0.0773436276038084	6
FBgn0025724	beta'COP	0.593	-0.755	3.66910452903349E-6	4.326485757152E-4	7
FBgn0008635	betaCOP	0.745	-0.425	0.00163758371301739	0.0365462407753011	7
FBgn0029709	CHOp24	0.667	-0.583	0.0103131717780791	0.117059886260928	7
FBgn0028969	deltaCOP	0.677	-0.563	3.3092379523322E-4	0.0119301189873887	7
FBgn0069242	eca	0.58	-0.787	5.80848506030558E-5	0.00342458598347183	7
FBgn0028968	gammaCOP	0.706	-0.503	0.00398756861761573	0.0643926915141371	7
FBgn0002948	nod	21.454	4.423	0.0201225771222825	0.177266593793182	7
FBgn0030341	p24-1	0.644	-0.634	8.82174732989856E-5	0.00451865066852723	7
Table S6. The tables list the genes belonging to the active modules identified at each time point. In addition to the scores calculated by DESeq2 (fold change, log2 FC, P-value and adjusted P-value), each gene is associated with the module to which it belongs, and for each gene, a flag indicates whether the gene is considered to be differentially expressed.
