# Supplementary material for: Temporal and sequential order of nonoverlapping gene networks unraveled in mated female Drosophila
Source: Life Sci Alliance. 2021 Nov 29;5(2):e202101119. doi: 10.26508/lsa.202101119 (PMC8645335; doi:10.26508/lsa.202101119)
Supplement: Supplementary file 9 [file LSA-2021-01119_TableS9.xlsx]

## Sheet: module1
category	description	FDR value	genes	term name
GO Function	structural constituent of cuticle	3.03E-13	Cpr62Bc|Cpr64Aa|Acp65Aa|Ccp84Aa|Ccp84Ab|Cpr97Ea|Cpr100A|Cpr50Cb|CG8736|Cpr76Bd	GO.0042302
GO Process	chitin-based cuticle development	6.71E-13	Cpr62Bc|Cpr64Aa|Acp65Aa|kkv|Ccp84Aa|Ccp84Ab|Cht5|Cpr97Ea|Cpr100A|Cpr50Cb|Cpr76Bd	GO.0040003
GO Function	structural constituent of chitin-based larval cuticle	8.7E-13	Cpr62Bc|Cpr64Aa|Acp65Aa|Ccp84Aa|Ccp84Ab|Cpr97Ea|Cpr100A|Cpr50Cb|Cpr76Bd	GO.0008010
InterPro Domains	Insect cuticle protein	1.09E-12	Cpr62Bc|Cpr64Aa|Acp65Aa|Ccp84Aa|Ccp84Ab|Cpr97Ea|Cpr100A|Cpr50Cb|Cpr76Bd	IPR000618
UniProt Keywords	Cuticle	1.11E-12	Cpr62Bc|Cpr64Aa|Acp65Aa|Ccp84Aa|Ccp84Ab|Cpr97Ea|Cpr100A|Cpr50Cb|Cpr76Bd	KW-0193
GO Component	extracellular matrix	3.67E-12	Cpr62Bc|Cpr64Aa|serp|Acp65Aa|Ccp84Aa|Ccp84Ab|Cpr97Ea|Cpr100A|Cpr50Cb|Cpr76Bd	GO.0031012
UniProt Keywords	Signal	6.31E-11	Cpr62Bc|Cpr64Aa|CG12998|serp|CG13043|Acp65Aa|PeriA|CG7214|CG9377|Ccp84Aa|Ccp84Ab|Cht5|CG5791|Cpr97Ea|Cpr100A|Cpr50Cb|CG7203|CG8736|verm|Cpr76Bd	KW-0732
GO Component	extracellular region	1.27E-10	Cpr62Bc|Cpr64Aa|serp|Acp65Aa|PeriA|Ccp84Aa|Ccp84Ab|Cht5|CG5791|Cpr97Ea|Cpr100A|Cpr50Cb|verm|Cpr76Bd	GO.0005576
InterPro Domains	Chitin-binding type R&R consensus	4.98E-10	Cpr62Bc|Cpr64Aa|Acp65Aa|Ccp84Aa|Ccp84Ab|Cpr50Cb|Cpr76Bd	IPR031311
SMART Domains	Chitin-binding domain type 2	4.73E-5	serp|PeriA|Cht5|verm	SM00494
GO Function	chitinase activity	6.52E-5	serp|Cht5|verm	GO.0004568
GO Process	chitin metabolic process	8.12E-5	serp|PeriA|kkv|Cht5|verm	GO.0006030
InterPro Domains	Chitin binding domain superfamily	1.3E-4	serp|PeriA|Cht5|verm	IPR036508
InterPro Domains	Chitin binding domain	1.3E-4	serp|PeriA|Cht5|verm	IPR002557
InterPro Domains	Adult cuticle protein 1	1.6E-4	CG7214|CG7203	IPR031874
GO Process	multicellular organism development	1.7E-4	Cpr62Bc|Cpr64Aa|serp|Acp65Aa|kkv|Ccp84Aa|Ccp84Ab|Cht5|Cpr97Ea|Cpr100A|Cpr50Cb|verm|Cpr76Bd	GO.0007275
GO Function	chitin binding	1.8E-4	serp|PeriA|Cht5|verm	GO.0008061
GO Function	chitin deacetylase activity	1.8E-4	serp|verm	GO.0004099
GO Process	chitin catabolic process	2.0E-4	serp|Cht5|verm	GO.0006032
GO Process	regulation of tube length, open tracheal system	4.2E-4	serp|kkv|verm	GO.0035159
GO Process	drug catabolic process	0.001	serp|Cht5|verm	GO.0042737
InterPro Domains	Glycoside hydrolase/deacetylase, beta/alpha-barrel	0.0012	serp|verm	IPR011330
GO Process	trachea morphogenesis	0.0012	kkv|verm	GO.0060439
UniProt Keywords	Glycosidase	0.0022	serp|Cht5|verm	KW-0326
GO Process	drug metabolic process	0.0027	serp|PeriA|kkv|Cht5|verm	GO.0017144
InterPro Domains	Low-density lipoprotein (LDL) receptor class A, conserved site	0.0032	serp|verm	IPR023415
GO Process	carbohydrate metabolic process	0.0037	serp|kkv|Cht5|verm	GO.0005975
InterPro Domains	LDL receptor-like superfamily	0.0038	serp|verm	IPR036055
InterPro Domains	Low-density lipoprotein (LDL) receptor class A repeat	0.0038	serp|verm	IPR002172
SMART Domains	Low-density lipoprotein receptor domain class A	0.0052	serp|verm	SM00192
KEGG Pathways	Amino sugar and nucleotide sugar metabolism	0.0053	kkv|Cht5	dme00520
GO Process	molting cycle process	0.0209	kkv|Cht5	GO.0022404
Table S9. The table list the enrichment of the active modules identified at days 1, 4 and 20.

## Sheet: module2
category	description	FDR value	genes	term name
GO Process	mitotic cell cycle	2.51E-9	l(1)G0148|CycB|wisp|CG8173|CycA|mad2|cana|lok|asp|CycB3|dap|CycE	GO.0000278
GO Process	cell cycle	1.53E-8	l(1)G0148|CycB|wisp|CG8173|CycA|mad2|cana|lok|asp|CycB3|dap|CycE|dm	GO.0007049
Reactome Pathways	Cell Cycle	1.09E-7	Mcm3|l(1)G0148|CycB|CycA|Cdc6|mad2|lok|SMC2|CycE	DME-1640170
SMART Domains	Cyclins are a family of proteins that control the progression of cells through the cell cycle by activating cyclin-dependent kinase (Cdk) enzymes.	1.84E-7	CycB|CycA|CycB3|CycE	SM01332
InterPro Domains	Cyclin	4.02E-7	CycB|CycA|CycB3|CycE	IPR039361
InterPro Domains	Cyclin, C-terminal domain	4.02E-7	CycB|CycA|CycB3|CycE	IPR004367
GO Process	cell division	4.77E-7	CycB|CycA|Cdc6|mad2|asp|CycB3|dap|InR|CycE	GO.0051301
GO Process	cell cycle process	5.27E-7	CycB|wisp|CycA|mad2|cana|lok|asp|CycB3|dap|CycE|dm	GO.0022402
GO Process	mitotic cell cycle process	5.69E-7	CycB|wisp|CycA|mad2|cana|lok|asp|CycB3|CycE	GO.1903047
Reactome Pathways	G2/M Checkpoints	9.71E-7	Mcm3|l(1)G0148|CycB|Cdc6|lok	DME-69481
Reactome Pathways	Cell Cycle, Mitotic	9.71E-7	Mcm3|l(1)G0148|CycB|CycA|Cdc6|mad2|SMC2|CycE	DME-69278
GO Process	germ cell development	1.23E-6	l(1)G0148|CycB|wisp|mad2|Pen|chif|lok|asp|dap|InR|CycE|zpg	GO.0007281
SMART Domains	domain present in cyclins, TFIIB and Retinoblastoma	1.34E-6	CycB|CycA|CycB3|CycE	SM00385
InterPro Domains	Cyclin, N-terminal	1.94E-6	CycB|CycA|CycB3|CycE	IPR006671
InterPro Domains	Cyclin-like	2.65E-6	CycB|CycA|CycB3|CycE	IPR013763
KEGG Pathways	FoxO signaling pathway	2.67E-6	Ilp6|CycB|Ilp5|CycB3|InR	dme04068
Reactome Pathways	Cell Cycle Checkpoints	2.96E-6	Mcm3|l(1)G0148|CycB|Cdc6|mad2|lok	DME-69620
InterPro Domains	Cyclin-like superfamily	3.02E-6	CycB|CycA|CycB3|CycE	IPR036915
UniProt Keywords	Cyclin	5.52E-6	CycB|CycA|CycB3|CycE	KW-0195
GO Process	multicellular organismal reproductive process	8.3E-6	l(1)G0148|CycB|wisp|Ilp5|mad2|Pen|chif|lok|asp|dap|InR|CycE|zpg	GO.0048609
GO Process	sexual reproduction	8.3E-6	l(1)G0148|CycB|wisp|Ilp5|mad2|Pen|chif|lok|asp|dap|InR|CycE|zpg	GO.0019953
GO Process	asymmetric cell division	8.3E-6	CycA|mad2|asp|dap|InR|CycE	GO.0008356
GO Process	regulation of mitotic cell cycle	8.68E-6	CycA|mad2|cana|lok|CycB3|dap|CycE	GO.0007346
GO Process	regulation of cell cycle	1.02E-5	CycA|mad2|cana|lok|CycB3|dap|Mnt|CycE	GO.0051726
GO Process	cell differentiation	1.07E-5	Mcm3|l(1)G0148|CycB|wisp|CycA|mad2|Pen|chif|lok|asp|dap|InR|CycE|zpg|dm	GO.0030154
GO Function	cyclin-dependent protein serine/threonine kinase regulator activity	1.26E-5	CycB|CycA|dap|CycE	GO.0016538
GO Function	protein binding	1.26E-5	Ilp6|CycB|ImpL2|wisp|Max|CycA|Ilp5|mad2|cana|BicC|asp|CycB3|SMC2|InR|Mnt|CycE|dm	GO.0005515
GO Function	binding	1.26E-5	Ilp6|Pp2C1|Mcm3|l(1)G0148|CycB|ImpL2|wisp|CG8173|Max|CycA|Ilp5|mad2|Pen|cana|BicC|chif|lok|BigH1|asp|CycB3|SMC2|InR|Mnt|CycE|dm	GO.0005488
GO Process	regulation of cellular process	1.27E-5	Ilp6|l(1)G0148|CycB|ImpL2|wisp|Max|CycA|Ilp5|mad2|cana|BicC|chif|lok|BigH1|CycB3|SMC2|dap|InR|Mnt|CycE|dm	GO.0050794
GO Process	regulation of chromatin binding	1.27E-5	CycB|CycA|CycB3	GO.0035561
UniProt Keywords	Phosphoprotein	1.49E-5	Mcm3|CycB|Max|Pen|BicC|chif|asp|CycB3|InR|CycE|dm	KW-0597
UniProt Keywords	Cell cycle	1.49E-5	Mcm3|CycB|CycA|asp|CycB3|CycE	KW-0131
GO Function	protein kinase regulator activity	1.57E-5	CycB|CycA|chif|dap|CycE	GO.0019887
GO Process	insulin receptor signaling pathway	1.86E-5	Ilp6|Ilp5|InR|dm	GO.0008286
GO Process	regulation of protein kinase activity	1.95E-5	CycB|CycA|chif|CycB3|dap|CycE	GO.0045859
GO Process	DNA-dependent DNA replication	2.03E-5	Mcm3|l(1)G0148|Cdc6|dap|dm	GO.0006261
GO Process	developmental process	2.37E-5	Mcm3|l(1)G0148|CycB|ImpL2|wisp|CycA|Ilp5|mad2|Pen|chif|lok|asp|CycB3|dap|InR|CycE|zpg|dm	GO.0032502
GO Process	entry into reproductive diapause	3.03E-5	ImpL2|Ilp5|InR	GO.0055116
GO Process	regulation of cellular metabolic process	3.05E-5	l(1)G0148|CycB|wisp|Max|CycA|BicC|chif|lok|BigH1|CycB3|dap|InR|Mnt|CycE|dm	GO.0031323
GO Process	regulation of cell cycle process	3.05E-5	CycA|mad2|cana|CycB3|dap|CycE	GO.0010564
GO Process	regulation of mitotic cell cycle phase transition	3.72E-5	CycA|mad2|CycB3|dap|CycE	GO.1901990
UniProt Keywords	Cell division	4.46E-5	CycB|CycA|asp|CycB3|CycE	KW-0132
GO Process	oogenesis	4.74E-5	l(1)G0148|wisp|Pen|chif|lok|asp|dap|InR|CycE	GO.0048477
GO Process	anatomical structure development	4.89E-5	Mcm3|l(1)G0148|CycB|ImpL2|wisp|CycA|mad2|Pen|chif|lok|asp|CycB3|dap|InR|CycE|zpg|dm	GO.0048856
GO Process	DNA metabolic process	4.9E-5	Mcm3|l(1)G0148|Cdc6|chif|dap|CycE|dm	GO.0006259
Reactome Pathways	G1/S Transition	5.63E-5	Mcm3|l(1)G0148|CycA|Cdc6|CycE	DME-69206
Reactome Pathways	Insulin signaling pathway	7.74E-5	Ilp6|Ilp5|InR	DME-110478
Reactome Pathways	DNA Replication	8.18E-5	Mcm3|l(1)G0148|CycA|Cdc6|CycE	DME-69306
GO Process	regulation of nitrogen compound metabolic process	8.28E-5	l(1)G0148|CycB|wisp|Max|CycA|BicC|chif|lok|BigH1|CycB3|dap|Mnt|CycE|dm	GO.0051171
Reactome Pathways	DINR-mediated activation	9.07E-5	Ilp6|Ilp5|InR	DME-110524
GO Process	cellular process	9.08E-5	Ilp6|Pp2C1|Mcm3|l(1)G0148|CycB|wisp|CG8173|CycA|Ilp5|Cdc6|mad2|Pen|cana|BicC|chif|lok|BigH1|asp|CycB3|SMC2|dap|InR|CycE|rdhB|zpg|dm	GO.0009987
GO Process	regulation of DNA metabolic process	1.1E-4	l(1)G0148|chif|lok|CycE	GO.0051052
GO Process	syncytial blastoderm mitotic cell cycle	1.4E-4	CycB|CycA|CycB3	GO.0035186
UniProt Keywords	Nucleus	1.6E-4	Mcm3|Max|Cdc6|Pen|lok|BigH1|asp|CycB3|SMC2|CycE|dm	KW-0539
GO Process	asymmetric stem cell division	1.9E-4	CycA|mad2|asp|InR	GO.0098722
GO Process	negative regulation of mitotic cell cycle	2.0E-4	CycA|mad2|lok|dap	GO.0045930
GO Process	eggshell chorion gene amplification	2.1E-4	l(1)G0148|chif|CycE	GO.0007307
GO Process	negative regulation of cellular process	2.2E-4	ImpL2|Max|CycA|mad2|BicC|lok|dap|InR|Mnt|CycE|dm	GO.0048523
GO Process	regulation of mitotic nuclear division	2.2E-4	CycA|mad2|cana|CycE	GO.0007088
UniProt Keywords	Mitosis	2.5E-4	CycB|CycA|asp|CycB3	KW-0498
GO Process	germline stem cell asymmetric division	2.5E-4	mad2|asp|InR	GO.0098728
GO Process	DNA replication initiation	2.5E-4	Mcm3|l(1)G0148|Cdc6	GO.0006270
GO Process	multicellular organismal process	2.9E-4	Mcm3|l(1)G0148|CycB|ImpL2|wisp|CycA|Ilp5|mad2|Pen|chif|lok|asp|CycB3|dap|InR|CycE|zpg|dm	GO.0032501
GO Process	positive regulation of multicellular organism growth	3.2E-4	Ilp6|InR|dm	GO.0040018
Reactome Pathways	Activation of the pre-replicative complex	3.5E-4	Mcm3|l(1)G0148|Cdc6	DME-68962
GO Process	regulation of cell cycle G1/S phase transition	3.6E-4	CycA|dap|CycE	GO.1902806
GO Process	regulation of primary metabolic process	3.6E-4	l(1)G0148|CycB|Max|CycA|BicC|chif|lok|BigH1|CycB3|dap|Mnt|CycE|dm	GO.0080090
GO Process	regulation of cellular protein metabolic process	3.6E-4	CycB|CycA|BicC|chif|lok|CycB3|dap|CycE	GO.0032268
GO Process	regulation of DNA replication	3.6E-4	l(1)G0148|chif|CycE	GO.0006275
Reactome Pathways	Switching of origins to a post-replicative state	3.6E-4	Mcm3|CycA|Cdc6|CycE	DME-69052
Reactome Pathways	Activation of ATR in response to replication stress	3.6E-4	Mcm3|l(1)G0148|Cdc6	DME-176187
GO Process	cell population proliferation	3.8E-4	Mcm3|CycB|CycA|CycE|dm	GO.0008283
GO Process	chromosome organization	4.1E-4	l(1)G0148|CycB|CycA|mad2|lok|BigH1|asp|SMC2	GO.0051276
GO Process	mitotic cell cycle phase transition	4.3E-4	CycB|cana|CycE	GO.0044772
Reactome Pathways	DNA Double-Strand Break Repair	4.9E-4	CycA|Pen|lok	DME-5693532
GO Function	insulin binding	5.1E-4	ImpL2|InR	GO.0043559
GO Process	regulation of macromolecule metabolic process	5.7E-4	l(1)G0148|CycB|Max|CycA|BicC|chif|lok|BigH1|CycB3|dap|Mnt|CycE|dm	GO.0060255
GO Process	regulation of mitotic sister chromatid separation	6.0E-4	CycA|mad2|cana	GO.0010965
GO Process	cellular component organization	6.3E-4	l(1)G0148|CycB|wisp|CycA|mad2|Pen|BicC|chif|lok|BigH1|asp|SMC2|InR|CycE|dm	GO.0016043
GO Process	anatomical structure formation involved in morphogenesis	6.4E-4	l(1)G0148|Pen|chif|asp|dap|InR|CycE	GO.0048646
GO Process	regulation of catalytic activity	6.6E-4	CycB|CycA|chif|lok|CycB3|dap|CycE	GO.0050790
GO Process	regulation of molecular function	7.2E-4	CycB|CycA|Ilp5|chif|lok|CycB3|dap|CycE	GO.0065009
KEGG Pathways	Longevity regulating pathway - multiple species	9.8E-4	Ilp6|Ilp5|InR	dme04213
Reactome Pathways	Chk1/Chk2(Cds1) mediated inactivation of Cyclin B:Cdk1 complex	9.9E-4	CycB|lok	DME-75035
GO Process	negative regulation of mitotic cell cycle phase transition	0.0012	CycA|mad2|dap	GO.1901991
GO Process	regulation of cellular component organization	0.0012	l(1)G0148|CycA|mad2|cana|InR|Mnt|CycE|dm	GO.0051128
GO Process	male germ-line stem cell asymmetric division	0.0012	mad2|InR	GO.0048133
UniProt Keywords	Cleavage on pair of basic residues	0.0013	Ilp6|Ilp5|InR	KW-0165
GO Process	response to starvation	0.0015	Ilp6|ImpL2|InR|dm	GO.0042594
GO Process	regulation of cellular biosynthetic process	0.0017	l(1)G0148|wisp|Max|BicC|chif|lok|BigH1|Mnt|CycE|dm	GO.0031326
GO Process	positive regulation of DNA replication	0.0018	l(1)G0148|chif	GO.0045740
InterPro Domains	Insulin-like superfamily	0.002	Ilp6|Ilp5	IPR036438
GO Process	positive regulation of cell cycle G1/S phase transition	0.0021	CycA|CycE	GO.1902808
GO Process	sensory organ precursor cell division	0.0021	dap|CycE	GO.0045035
Reactome Pathways	CDK-mediated phosphorylation and removal of Cdc6	0.0022	CycA|Cdc6|CycE	DME-69017
Reactome Pathways	G0 and Early G1	0.0022	CycA|CycE	DME-1538133
SMART Domains	helix loop helix domain	0.0023	Max|Mnt|dm	SM00353
GO Process	regulation of exit from mitosis	0.0024	CycA|CycE	GO.0007096
Reactome Pathways	Cyclin A/B1/B2 associated events during G2/M transition	0.0024	CycB|CycA	DME-69273
Reactome Pathways	Orc1 removal from chromatin	0.0024	Mcm3|CycA|Cdc6	DME-68949
Reactome Pathways	Mitotic Prometaphase	0.0024	CycB|SMC2	DME-68877
Reactome Pathways	Assembly of the pre-replicative complex	0.0024	Mcm3|Cdc6	DME-68867
Reactome Pathways	APC/C:Cdc20 mediated degradation of mitotic proteins	0.0024	CycB|CycA|mad2	DME-176409
GO Process	positive regulation of biological process	0.0025	Ilp6|l(1)G0148|ImpL2|CycA|chif|lok|dap|InR|CycE|dm	GO.0048518
GO Process	macromolecule biosynthetic process	0.0025	Mcm3|l(1)G0148|Cdc6|chif|dap|CycE|rdhB|dm	GO.0009059
Reactome Pathways	Regulation of APC/C activators between G1/S and early anaphase	0.0026	CycB|CycA|mad2	DME-176408
GO Process	positive regulation of cell cycle	0.0027	CycA|dap|CycE	GO.0045787
Reactome Pathways	DNA Double Strand Break Response	0.003	Pen|lok	DME-5693606
InterPro Domains	Helix-loop-helix DNA-binding domain superfamily	0.0031	Max|Mnt|dm	IPR036638
InterPro Domains	Myc-type, basic helix-loop-helix (bHLH) domain	0.0031	Max|Mnt|dm	IPR011598
GO Process	organelle organization	0.0031	l(1)G0148|CycB|wisp|CycA|mad2|BicC|lok|BigH1|asp|SMC2|dm	GO.0006996
GO Component	Dbf4-dependent protein kinase complex	0.0033	l(1)G0148|chif	GO.0031431
KEGG Pathways	mTOR signaling pathway	0.0033	Ilp6|Ilp5|InR	dme04150
GO Process	regulation of phosphatidylinositol 3-kinase signaling	0.0034	ImpL2|InR	GO.0014066
GO Function	peptide binding	0.0038	ImpL2|Pen|InR	GO.0042277
GO Function	ATP binding	0.0038	Mcm3|l(1)G0148|CG8173|cana|lok|SMC2|InR	GO.0005524
GO Function	insulin receptor binding	0.0038	Ilp6|Ilp5	GO.0005158
GO Process	negative regulation of mitotic metaphase/anaphase transition	0.0038	CycA|mad2	GO.0045841
GO Process	cellular response to nutrient levels	0.004	Ilp6|InR|dm	GO.0031669
GO Process	regulation of cell growth	0.0041	InR|Mnt|dm	GO.0001558
GO Process	regulation of cyclin-dependent protein serine/threonine kinase activity	0.0045	CycB3|dap	GO.0000079
GO Process	positive regulation of cellular process	0.0046	l(1)G0148|ImpL2|CycA|chif|lok|dap|InR|CycE|dm	GO.0048522
GO Component	nucleus	0.0048	l(1)G0148|CycB|Max|CycA|Cdc6|mad2|Pen|lok|BigH1|CycB3|dap|Mnt|CycE|dm	GO.0005634
GO Process	regulation of cellular macromolecule biosynthetic process	0.0048	l(1)G0148|Max|BicC|chif|lok|BigH1|Mnt|CycE|dm	GO.2000112
GO Function	molecular function regulator	0.0049	CycB|CycA|Ilp5|chif|dap|CycE	GO.0098772
GO Process	female germ-line stem cell asymmetric division	0.0049	asp|InR	GO.0048132
GO Process	meiotic cell cycle process	0.005	wisp|lok|asp|dap	GO.1903046
GO Process	positive regulation of DNA metabolic process	0.0051	l(1)G0148|chif	GO.0051054
GO Process	positive regulation of organ growth	0.0055	InR|dm	GO.0046622
GO Process	germarium-derived egg chamber formation	0.0066	Pen|asp|dap	GO.0007293
GO Function	drug binding	0.0068	Mcm3|l(1)G0148|CG8173|cana|lok|SMC2|InR	GO.0008144
GO Process	multicellular organism development	0.0071	Mcm3|CycB|ImpL2|CycA|Pen|chif|asp|CycB3|dap|InR|CycE|dm	GO.0007275
GO Process	cellular macromolecule metabolic process	0.0074	Pp2C1|Mcm3|l(1)G0148|CG8173|Cdc6|chif|lok|dap|InR|CycE|rdhB|dm	GO.0044260
GO Function	protein kinase activity	0.0075	l(1)G0148|CG8173|lok|InR	GO.0004672
GO Process	regulation of G1/S transition of mitotic cell cycle	0.0079	dap|CycE	GO.2000045
GO Process	regulation of imaginal disc-derived wing size	0.0085	CycE|dm	GO.0044719
GO Function	transferase activity, transferring phosphorus-containing groups	0.0089	l(1)G0148|wisp|CG8173|lok|InR	GO.0016772
GO Process	cell cycle DNA replication	0.009	dap|dm	GO.0044786
GO Process	cellular macromolecule biosynthetic process	0.009	Mcm3|l(1)G0148|Cdc6|chif|dap|CycE|dm	GO.0034645
GO Process	spermatogenesis	0.009	mad2|Pen|InR|zpg	GO.0007283
GO Process	negative regulation of cellular metabolic process	0.0102	Max|BicC|dap|InR|Mnt|CycE	GO.0031324
GO Process	microtubule-based process	0.0102	CycB|wisp|cana|BicC|asp	GO.0007017
InterPro Domains	Protein kinase domain	0.0105	l(1)G0148|CG8173|lok|InR	IPR000719
GO Process	nuclear migration	0.0111	wisp|asp	GO.0007097
GO Process	nucleic acid metabolic process	0.0121	Mcm3|l(1)G0148|wisp|Cdc6|chif|dap|CycE|dm	GO.0090304
GO Process	germarium-derived oocyte differentiation	0.0122	asp|dap	GO.0030706
GO Process	cellular component biogenesis	0.013	l(1)G0148|wisp|chif|BigH1|asp|InR|CycE|dm	GO.0044085
GO Process	regulation of response to stimulus	0.0137	ImpL2|wisp|Ilp5|lok|InR|CycE|dm	GO.0048583
GO Process	negative regulation of transferase activity	0.0142	dap|CycE	GO.0051348
GO Process	positive regulation of cell size	0.0142	InR|dm	GO.0045793
GO Process	regulation of lipid storage	0.0142	ImpL2|InR	GO.0010883
GO Process	protein phosphorylation	0.0142	l(1)G0148|CG8173|lok|InR	GO.0006468
GO Process	regulation of developmental process	0.0145	Ilp6|l(1)G0148|CycA|SMC2|InR|dm	GO.0050793
GO Process	regulation of insulin receptor signaling pathway	0.0145	ImpL2|Ilp5	GO.0046626
KEGG Pathways	Hippo signaling pathway - fly	0.0154	CycE|dm	dme04391
GO Process	regulation of nucleobase-containing compound metabolic process	0.0161	l(1)G0148|Max|chif|lok|BigH1|Mnt|CycE|dm	GO.0019219
GO Process	regulation of growth	0.0162	Ilp6|InR|Mnt|dm	GO.0040008
GO Process	female mating behavior	0.0168	Ilp5|InR	GO.0060180
GO Process	ovarian follicle cell development	0.0169	l(1)G0148|chif|InR|CycE	GO.0030707
GO Process	embryo development	0.0175	CycB|CycA|CycB3|InR|dm	GO.0009790
GO Process	regulation of biological quality	0.0176	l(1)G0148|ImpL2|Ilp5|chif|BigH1|InR|CycE|dm	GO.0065008
GO Process	carbohydrate homeostasis	0.0176	Ilp5|InR	GO.0033500
UniProt Keywords	Alternative splicing	0.0179	CycB|ImpL2|CycA|chif|lok|CycE	KW-0025
GO Process	oocyte differentiation	0.0181	wisp|asp|dap	GO.0009994
GO Process	mitotic cell cycle checkpoint	0.0182	mad2|lok	GO.0007093
GO Process	nervous system development	0.0196	Mcm3|CycA|chif|asp|InR|CycE|dm	GO.0007399
GO Process	positive regulation of cell growth	0.0202	InR|dm	GO.0030307
GO Process	cellular component assembly	0.0202	l(1)G0148|wisp|chif|BigH1|asp|InR|CycE	GO.0022607
UniProt Keywords	DNA-binding	0.0203	Mcm3|Max|chif|BigH1|dm	KW-0238
UniProt Keywords	Ubl conjugation	0.0205	CycB3|dm	KW-0832
GO Function	heterocyclic compound binding	0.0215	Mcm3|l(1)G0148|CG8173|cana|BicC|chif|lok|BigH1|SMC2|InR|Mnt|dm	GO.1901363
GO Function	organic cyclic compound binding	0.0215	Mcm3|l(1)G0148|CG8173|cana|BicC|chif|lok|BigH1|SMC2|InR|Mnt|dm	GO.0097159
GO Function	protein serine/threonine kinase activity	0.0215	l(1)G0148|CG8173|lok	GO.0004674
GO Process	system development	0.0224	Mcm3|CycA|Pen|chif|asp|dap|InR|CycE|dm	GO.0048731
GO Process	cellular biosynthetic process	0.0226	Mcm3|l(1)G0148|Cdc6|chif|dap|CycE|rdhB|dm	GO.0044249
Reactome Pathways	SCF(Skp2)-mediated degradation of p27/p21	0.0227	CycA|CycE	DME-187577
GO Process	peptidyl-serine phosphorylation	0.0238	l(1)G0148|lok	GO.0018105
UniProt Keywords	DNA replication	0.0243	Mcm3|chif	KW-0235
InterPro Domains	Protein kinase-like domain superfamily	0.026	l(1)G0148|CG8173|lok|InR	IPR011009
GO Component	spindle	0.0266	CycB|mad2|asp	GO.0005819
InterPro Domains	Serine/threonine-protein kinase, active site	0.027	l(1)G0148|CG8173|lok	IPR008271
Reactome Pathways	Transcriptional regulation by RUNX2	0.0273	Pp2C1|CycB	DME-8878166
Reactome Pathways	Cdc20:Phospho-APC/C mediated degradation of Cyclin A	0.0273	CycA|mad2	DME-174184
GO Process	generation of neurons	0.0277	Mcm3|CycA|chif|InR|CycE|dm	GO.0048699
GO Process	neuroblast proliferation	0.0277	Mcm3|CycA	GO.0007405
GO Process	establishment of organelle localization	0.0287	CycB|wisp|asp	GO.0051656
GO Process	embryo development ending in birth or egg hatching	0.0296	CycB|InR|dm	GO.0009792
GO Function	protein dimerization activity	0.0299	Max|SMC2|Mnt|dm	GO.0046983
KEGG Pathways	Autophagy - animal	0.0303	Ilp5|InR	dme04140
GO Process	lipid homeostasis	0.0313	InR|dm	GO.0055088
GO Process	negative regulation of nitrogen compound metabolic process	0.0313	Max|BicC|dap|Mnt|CycE	GO.0051172
UniProt Keywords	ATP-binding	0.0324	Mcm3|wisp|cana|lok|InR	KW-0067
GO Process	animal organ development	0.0324	Mcm3|Pen|asp|dap|InR|CycE|dm	GO.0048513
InterPro Domains	Protein kinase, ATP binding site	0.0334	l(1)G0148|lok|InR	IPR017441
GO Process	mitotic cytokinesis	0.0335	CycB|CycB3	GO.0000281
GO Process	anatomical structure morphogenesis	0.0336	l(1)G0148|Pen|chif|asp|dap|InR|CycE|dm	GO.0009653
UniProt Keywords	Differentiation	0.0339	BicC|asp|InR	KW-0221
UniProt Keywords	Developmental protein	0.0339	ImpL2|BicC|chif|asp|InR	KW-0217
UniProt Keywords	Oogenesis	0.0346	BicC|asp	KW-0896
GO Process	positive regulation of apoptotic process	0.0365	lok|CycE	GO.0043065
GO Process	regulation of apoptotic process	0.0365	lok|CycE|dm	GO.0042981
GO Process	response to external stimulus	0.0366	Ilp6|ImpL2|Pen|chif|InR|dm	GO.0009605
GO Process	mitotic spindle organization	0.0372	wisp|asp	GO.0007052
GO Function	protein heterodimerization activity	0.0389	Max|SMC2|Mnt	GO.0046982
GO Process	cellular response to starvation	0.0399	Ilp6|InR	GO.0009267
GO Process	nucleus organization	0.0416	wisp|dm	GO.0006997
GO Process	macromolecule metabolic process	0.0429	Pp2C1|Mcm3|l(1)G0148|wisp|CG8173|Cdc6|chif|lok|dap|InR|CycE|rdhB|dm	GO.0043170
GO Process	mitotic sister chromatid segregation	0.0442	CycB|CycA	GO.0000070
GO Process	regulation of anatomical structure size	0.045	InR|CycE|dm	GO.0090066
GO Process	epithelium development	0.0451	l(1)G0148|chif|dap|InR|CycE|dm	GO.0060429
GO Component	intracellular organelle	0.0475	l(1)G0148|CycB|Max|CycA|Cdc6|mad2|Pen|cana|lok|BigH1|asp|CycB3|SMC2|dap|Mnt|CycE|dm	GO.0043229
GO Component	protein-containing complex	0.0475	Mcm3|l(1)G0148|Max|mad2|Pen|cana|chif|BigH1|asp|SMC2|InR|dm	GO.0032991
GO Component	microtubule cytoskeleton	0.0475	CycB|mad2|cana|asp	GO.0015630
GO Component	cell	0.0475	Pp2C1|l(1)G0148|CycB|wisp|Max|CycA|Cdc6|mad2|Pen|cana|chif|lok|BigH1|asp|CycB3|SMC2|dap|InR|Mnt|CycE|zpg|dm	GO.0005623
GO Component	intracellular	0.0475	Pp2C1|l(1)G0148|CycB|wisp|Max|CycA|Cdc6|mad2|Pen|cana|chif|lok|BigH1|asp|CycB3|SMC2|dap|Mnt|CycE|dm	GO.0005622
GO Component	spindle pole	0.0475	mad2|asp	GO.0000922
UniProt Keywords	Manganese	0.0492	wisp|InR	KW-0464

## Sheet: module3
# background genes	# genes	category	chart color	description	FDR value	network.SUID	nodes.SUID	p-value	PMID	term name	transferred FDR value	year
130	7	KEGG Pathways		Protein processing in endoplasmic reticulum	3.45E-11	51	113|62|129|92|91|107|98	5.76E-12		dme04141	1.0462180904926726	0
388	7	GO Component		endoplasmic reticulum	6.03E-7	51	62|120|129|142|84|91|98	9.73E-9		GO.0005783	0.6219682687859849	0
924	8	GO Component		endomembrane system	4.66E-6	51	62|120|129|142|84|91|98|111	1.5E-7		GO.0012505	0.533161408331	0
2553	10	GO Component		membrane	4.11E-5	51	113|62|120|134|129|142|84|91|107|111	1.99E-6		GO.0016020	0.43861581781239306	0
185	4	GO Component		endoplasmic reticulum subcompartment	2.0E-4	51	62|120|142|84	1.49E-5		GO.0098827	0.36989700043360185	0
179	4	GO Component		endoplasmic reticulum membrane	2.0E-4	51	62|120|142|84	1.31E-5		GO.0005789	0.36989700043360185	0
3205	10	UniProt Keywords		Membrane	4.2E-4	51	113|62|120|134|129|92|142|91|107|111	1.73E-5		KW-0472	0.33767507096021	0
23	2	KEGG Pathways		Protein export	6.0E-4	51	120|91	2.0E-4		dme03060	0.32218487496163567	0
1461	7	GO Component		integral component of membrane	6.1E-4	51	113|120|134|129|142|107|111	6.94E-5		GO.0016021	0.3214670164989233	0
2853	9	UniProt Keywords		Transmembrane helix	9.2E-4	51	113|62|120|134|129|142|91|107|111	7.65E-5		KW-1133	0.3036212172654445	0
396	5	GO Process		amide transport	0.0032	51	120|134|129|91|107	1.29E-5		GO.0042886	0.24948500216800942	0
8	2	GO Process		signal peptide processing	0.0038	51	120|142	3.04E-5		GO.0006465	0.242021640338319	0
12	2	GO Process		cotranslational protein targeting to membrane	0.004	51	129|107	6.14E-5		GO.0006613	0.23979400086720376	0
99	3	GO Process		protein targeting	0.004	51	120|129|107	7.97E-5		GO.0006605	0.23979400086720376	0
16	2	GO Process		protein targeting to ER	0.0043	51	120|107	1.0E-4		GO.0045047	0.23665315444204132	0
52	2	UniProt Keywords		Translocation	0.0047	51	113|91	9.5E-4		KW-0811	0.23279021420642826	0
219	3	UniProt Keywords		Endoplasmic reticulum	0.0047	51	62|120|129	7.9E-4		KW-0256	0.23279021420642826	0
699	5	GO Process		organic substance transport	0.0051	51	120|134|129|91|107	1.9E-4		GO.0071702	0.22924298239020638	0
388	4	GO Process		protein transport	0.0051	51	120|129|91|107	2.5E-4		GO.0015031	0.22924298239020638	0
1699	7	GO Process		transport	0.0051	51	113|120|134|129|91|107|111	1.8E-4		GO.0006810	0.22924298239020638	0
31	2	GO Process		cellular response to topologically incorrect protein	0.0055	51	142|84	3.5E-4		GO.0035967	0.22596373105057563	0
3684	8	GO Component		cytoplasm	0.0231	51	62|120|129|142|84|91|98|111	0.0041		GO.0005737	0.16363880201078557	0
79	2	GO Process		response to endoplasmic reticulum stress	0.024	51	84|98	0.0021		GO.0034976	0.16197887582883938	0
91	2	GO Process		protein glycosylation	0.0266	51	62|84	0.0028		GO.0006486	0.1575118363368933	0
3881	8	GO Component		intracellular membrane-bounded organelle	0.0301	51	62|120|129|142|84|91|98|111	0.0058		GO.0043231	0.15214335044061567	0
120	2	GO Process		protein folding	0.038	51	92|98	0.0047		GO.0006457	0.142021640338319	0

## Sheet: module4
category	description	FDR value	genes	term name
InterPro Domains	Vitelline membrane cysteine-rich domain	1.49E-9	Vm26Ab|Vm34Ca|Vm26Aa	IPR013135
GO Component	vitelline envelope	6.49E-6	Vm26Ab|Vm26Aa	GO.0060388
UniProt Keywords	Secreted	1.2E-4	Vm26Ab|Vm34Ca|Vm26Aa	KW-0964
GO Process	vitelline membrane formation involved in chorion-containing eggshell formation	3.4E-4	Vm26Ab|Vm26Aa	GO.0007305

## Sheet: module5
category	description	FDR value	genes	term name
SMART Domains	basic region leucin zipper	4.68E-5	CG18619|CG13624	SM00338
InterPro Domains	Basic-leucine zipper domain	9.07E-5	CG18619|CG13624	IPR004827
GO Process	TORC1 signaling	4.5E-4	CG18619|CG13624	GO.0038202
GO Process	response to starvation	0.0092	CG18619|CG13624	GO.0042594
GO Process	positive regulation of transcription, DNA-templated	0.0159	CG18619|CG13624	GO.0045893
GO Process	regulation of transcription, DNA-templated	0.0159	CG18619|CG13624|BtbVII	GO.0006355
GO Function	protein heterodimerization activity	0.0196	CG18619|CG13624	GO.0046982
GO Function	DNA-binding transcription factor activity	0.0292	CG18619|CG13624	GO.0003700

## Sheet: module6
category	description	FDR value	genes	term name
GO Component	transcription elongation factor complex	4.02E-6	Rtf1|ear|CG8229	GO.0008023
GO Component	ELL-EAF complex	4.45E-5	ear|CG8229	GO.0032783
Reactome Pathways	RNA Polymerase II Pre-transcription Events	5.4E-4	Rtf1|ear	DME-674695
Reactome Pathways	Formation of RNA Pol II elongation complex	5.4E-4	Rtf1|ear	DME-112382
GO Component	RNA polymerase II, holoenzyme	0.0024	Rtf1|ear	GO.0016591
GO Component	nucleus	0.0034	HmgD|Rtf1|ear|CG8229	GO.0005634
UniProt Keywords	Chromosome	0.0043	HmgD|Rtf1	KW-0158
UniProt Keywords	Nucleus	0.0102	HmgD|Rtf1|ear	KW-0539

## Sheet: module7
category	description	FDR value	genes	term name
Reactome Pathways	COPI-dependent Golgi-to-ER retrograde traffic	5.92E-17	deltaCOP|CHOp24|p24-1|betaCOP|beta'COP|eca|gammaCOP	DME-6811434
Reactome Pathways	COPI-mediated anterograde transport	3.43E-15	deltaCOP|CHOp24|p24-1|betaCOP|beta'COP|eca|gammaCOP	DME-6807878
GO Component	COPI vesicle coat	9.9E-10	deltaCOP|betaCOP|beta'COP|gammaCOP	GO.0030126
GO Process	Golgi vesicle transport	2.26E-9	deltaCOP|CHOp24|p24-1|betaCOP|beta'COP|eca	GO.0048193
GO Process	protein secretion	3.74E-9	deltaCOP|CHOp24|p24-1|eca|gammaCOP	GO.0009306
GO Process	protein transport	5.08E-9	deltaCOP|CHOp24|p24-1|betaCOP|beta'COP|eca|gammaCOP	GO.0015031
GO Process	vesicle-mediated transport	9.55E-9	deltaCOP|CHOp24|p24-1|betaCOP|beta'COP|eca|gammaCOP	GO.0016192
UniProt Keywords	ER-Golgi transport	2.42E-8	deltaCOP|betaCOP|beta'COP|gammaCOP	KW-0931
UniProt Keywords	Cytoplasmic vesicle	6.26E-8	deltaCOP|betaCOP|beta'COP|gammaCOP	KW-0968
GO Process	regulation of lipid storage	6.86E-8	deltaCOP|betaCOP|beta'COP|gammaCOP	GO.0010883
SMART Domains	emp24/gp25L/p24 family/GOLD	1.09E-7	CHOp24|p24-1|eca	SM01190
GO Process	endoplasmic reticulum to Golgi vesicle-mediated transport	1.73E-7	CHOp24|betaCOP|beta'COP|eca	GO.0006888
GO Process	Wnt protein secretion	2.25E-7	CHOp24|p24-1|eca	GO.0061355
GO Process	establishment of localization	6.1E-7	deltaCOP|CHOp24|nod|p24-1|betaCOP|beta'COP|eca|gammaCOP	GO.0051234
InterPro Domains	TMP21-related	6.81E-7	CHOp24|p24-1|eca	IPR015720
InterPro Domains	GOLD domain	7.03E-7	CHOp24|p24-1|eca	IPR009038
GO Process	regulation of oviposition	1.32E-6	CHOp24|p24-1|eca	GO.0046662
GO Process	retrograde vesicle-mediated transport, Golgi to endoplasmic reticulum	1.95E-6	deltaCOP|betaCOP|beta'COP	GO.0006890
GO Process	establishment of localization in cell	3.94E-6	CHOp24|nod|betaCOP|beta'COP|eca|gammaCOP	GO.0051649
UniProt Keywords	Golgi apparatus	4.0E-6	deltaCOP|betaCOP|beta'COP|gammaCOP	KW-0333
UniProt Keywords	Protein transport	9.5E-6	deltaCOP|betaCOP|beta'COP|gammaCOP	KW-0653
GO Process	intracellular transport	5.57E-5	CHOp24|betaCOP|beta'COP|eca|gammaCOP	GO.0046907
InterPro Domains	Clathrin/coatomer adaptor, adaptin-like, N-terminal	8.63E-5	betaCOP|gammaCOP	IPR002553
UniProt Keywords	Cytoplasm	9.43E-5	deltaCOP|nod|betaCOP|beta'COP|gammaCOP	KW-0963
InterPro Domains	GOLD domain superfamily	9.88E-5	CHOp24|p24-1	IPR036598
GO Component	membrane	1.1E-4	deltaCOP|CHOp24|p24-1|betaCOP|beta'COP|eca|gammaCOP	GO.0016020
GO Process	regulation of tube diameter, open tracheal system	1.4E-4	deltaCOP|gammaCOP	GO.0035158
GO Process	larval salivary gland morphogenesis	1.5E-4	deltaCOP|gammaCOP	GO.0007436
GO Process	regulation of biological process	2.2E-4	deltaCOP|CHOp24|nod|p24-1|betaCOP|beta'COP|eca|gammaCOP	GO.0050789
GO Process	intra-Golgi vesicle-mediated transport	4.5E-4	betaCOP|beta'COP	GO.0006891
UniProt Keywords	Membrane	8.4E-4	deltaCOP|CHOp24|p24-1|betaCOP|beta'COP|eca|gammaCOP	KW-0472
GO Process	intracellular protein transport	0.0028	betaCOP|beta'COP|gammaCOP	GO.0006886
InterPro Domains	Armadillo-like helical	0.0068	betaCOP|gammaCOP	IPR011989
GO Process	animal organ development	0.0091	deltaCOP|CHOp24|eca|gammaCOP	GO.0048513
GO Process	meiotic nuclear division	0.0131	nod|gammaCOP	GO.0140013
GO Component	protein-containing complex	0.0142	deltaCOP|nod|betaCOP|beta'COP|gammaCOP	GO.0032991
UniProt Keywords	Endoplasmic reticulum	0.0189	eca|gammaCOP	KW-0256
GO Process	tube development	0.019	CHOp24|eca|gammaCOP	GO.0035295
InterPro Domains	Armadillo-type fold	0.0219	betaCOP|gammaCOP	IPR016024
GO Process	anatomical structure development	0.0239	deltaCOP|CHOp24|betaCOP|eca|gammaCOP	GO.0048856
UniProt Keywords	Repeat	0.0243	betaCOP|beta'COP|gammaCOP	KW-0677
GO Process	epithelium development	0.0377	CHOp24|eca|gammaCOP	GO.0060429
GO Process	wing disc development	0.0497	CHOp24|eca	GO.0035220
