# Supplementary material for: Temporal and sequential order of nonoverlapping gene networks unraveled in mated female Drosophila
Source: Life Sci Alliance. 2021 Nov 29;5(2):e202101119. doi: 10.26508/lsa.202101119 (PMC8645335; doi:10.26508/lsa.202101119)
Supplement: Supplementary file 10 [file LSA-2021-01119_TableS10.xlsx]

## Sheet: module1
category	description	FDR value	genes	network.SUID	nodes.SUID	term name
GO Component	nucleolus	8.61E-52	kz|CG2875|Rbm13|CG7246|CG4038|CG32344|CG11583|Rtc1|CG12608|CG8939|CG12301|CG32409|CG7338|Aatf|CG13097|CG9253|CG9246|CG9799|CG8461|FK506-bp1|Non3|CG18600|Nop56|CG5728|CG7006|CG11920|Nlp|RpL32|CG1542|mod|Tif-IA|RpI1|CG8545|nclb|CG7637|RpLP0-like|Dbp45A|Mys45A|CG5033|Nop60B|CG7845|l(2)37Cg	351	542|474|432|570|416|538|592|596|454|478|418|560|472|540|534|588|371|618|412|370|525|567|429|458|384|482|511|427|487|481|550|563|545|399|369|523|457|586|430|627|463|575	GO.0005730
GO Process	ribosome biogenesis	3.36E-39	CG2875|Rbm13|CG7246|CG4038|CG11583|Rtc1|CG12608|CG8939|CG7728|CG12301|RpL14|CG32409|CG7338|CG13097|CG13096|CG9253|CG9246|RpL34b|CG9799|CG8461|Non3|Nop56|CG5728|CG7006|CG11920|CG1542|RpL6|CG8545|CG7637|RpLP0-like|Mys45A|CG5033|Nop60B|RpS28-like|CG7845	351	474|432|570|416|592|596|454|478|594|418|613|560|472|534|536|588|371|510|618|412|525|429|458|384|482|487|366|545|369|523|586|430|627|565|463	GO.0042254
GO Process	rRNA metabolic process	5.7E-34	CG2875|Rbm13|CG7246|CG4038|Rtc1|CG12608|CG8939|CG7728|CG12301|CG32409|CG7338|CG13097|CG13096|pelo|CG9253|CG9799|CG8461|Non3|Nop56|CG5728|CG11920|CG1542|Tif-IA|CG8545|CG7637|RpLP0-like|CG5033|Nop60B|RpS28-like	351	474|432|570|416|596|454|478|594|418|560|472|534|536|573|588|618|412|525|429|458|482|487|550|545|369|523|430|627|565	GO.0016072
GO Process	rRNA processing	3.37E-31	CG2875|Rbm13|CG7246|CG4038|Rtc1|CG12608|CG8939|CG7728|CG12301|CG32409|CG7338|CG13097|CG13096|CG9253|CG9799|CG8461|Non3|Nop56|CG5728|CG11920|CG1542|CG8545|CG7637|RpLP0-like|CG5033|Nop60B|RpS28-like	351	474|432|570|416|596|454|478|594|418|560|472|534|536|588|618|412|525|429|458|482|487|545|369|523|430|627|565	GO.0006364
GO Component	nuclear lumen	3.63E-30	kz|CG2875|Rbm13|CG7246|CG4038|CG32344|CG11583|Rtc1|CG12608|CG8939|CG12301|CG32409|CG7338|Aatf|CG13097|CG9253|CG9246|CG9799|CG8461|FK506-bp1|Non3|CG18600|Nop56|CG5728|CG7006|CG11920|Nlp|RpL32|CG1542|mod|Tif-IA|RpI1|CG8545|nclb|CG7637|RpLP0-like|Dbp45A|Mys45A|CG5033|Nop60B|CG7845|CG7339|l(2)37Cg	351	542|474|432|570|416|538|592|596|454|478|418|560|472|540|534|588|371|618|412|370|525|567|429|458|384|482|511|427|487|481|550|563|545|399|369|523|457|586|430|627|463|365|575	GO.0031981
GO Component	intracellular non-membrane-bounded organelle	8.26E-27	kz|CG2875|Rbm13|CG7246|CG4038|CG32344|CG11583|Rtc1|CG12608|CG8939|CG12301|RpL14|CG32409|CG7338|Aatf|CG13097|CG13096|CG9253|CG9246|RpL34b|CG9799|CG8461|FK506-bp1|Non3|CG18600|Nop56|CG5728|CG7006|CG11920|Nlp|RpL32|CG1542|RpL6|mod|Tif-IA|RpI1|CG8545|nclb|CG7637|RpLP0-like|Dbp45A|Mys45A|CG5033|Nop60B|RpS28-like|RpL30|CG7845|l(2)37Cg	351	542|474|432|570|416|538|592|596|454|478|418|613|560|472|540|534|536|588|371|510|618|412|370|525|567|429|458|384|482|511|427|487|366|481|550|563|545|399|369|523|457|586|430|627|565|421|463|575	GO.0043232
GO Component	preribosome	3.87E-25	CG2875|Rbm13|CG7246|CG8939|CG7728|CG12301|CG32409|CG7338|CG13097|CG9246|CG9799|CG8461|Nop56|CG5728|CG7006|CG11920|CG1542|CG5033|CG7845	351	474|432|570|478|594|418|560|472|534|371|618|412|429|458|384|482|487|430|463	GO.0030684
UniProt Keywords	Ribosome biogenesis	7.31E-23	CG4038|CG11583|Rtc1|CG8939|CG32409|CG7338|CG13097|CG8461|CG7006|CG1542|nclb|CG7637|RpLP0-like|Mys45A|CG5033|Nop60B	351	416|592|596|478|560|472|534|412|384|487|399|369|523|586|430|627	KW-0690
GO Component	ribonucleoprotein complex	1.24E-22	CG2875|Rbm13|CG7246|CG4038|CG8939|CG7728|CG12301|RpL14|CG32409|CG7338|CG13097|CG13096|CG9246|RpL34b|CG9799|CG8461|Nop56|CG5728|CG7006|CG11920|RpL32|CG1542|RpL6|CG7637|RpLP0-like|CG5033|Nop60B|RpS28-like|RpL30|CG7845	351	474|432|570|416|478|594|418|613|560|472|534|536|371|510|618|412|429|458|384|482|427|487|366|369|523|430|627|565|421|463	GO.1990904
GO Process	ribosomal large subunit biogenesis	2.84E-21	Rbm13|CG11583|CG12608|CG8939|RpL14|CG32409|CG13096|CG9246|Non3|CG7006|CG1542|RpL6|CG8545|RpLP0-like|Mys45A|CG5033|CG7845	351	432|592|454|478|613|560|536|371|525|384|487|366|545|523|586|430|463	GO.0042273
GO Process	gene expression	2.84E-21	kz|CG2875|Rbm13|CG7246|CG4038|HBS1|Rtc1|CG12608|CG8939|CG7728|CG12301|RpL14|CG32409|CG7338|CG13097|CG13096|pelo|CG9253|RpL34b|CG9799|CG8461|Non3|CG18600|Nop56|CG5728|CG11920|RpL32|CG1542|RpL6|Tif-IA|RpI1|CG8545|CG7637|RpLP0-like|CG5033|Nop60B|RpS28-like|RpL30|CG7339|l(2)37Cg	351	542|474|432|570|416|451|596|454|478|594|418|613|560|472|534|536|573|588|510|618|412|525|567|429|458|482|427|487|366|550|563|545|369|523|430|627|565|421|365|575	GO.0010467
Reactome Pathways	Major pathway of rRNA processing in the nucleolus and cytosol	5.65E-21	kz|CG2875|CG7246|Rtc1|CG7728|CG12301|CG7338|CG13097|CG9253|CG9799|CG8461|Nop56|CG5728|CG11920|RIOK2|CG1542|Dbp45A|CG30349|CG5033	351	542|474|570|596|594|418|472|534|588|618|412|429|458|482|361|487|457|569|430	DME-6791226
GO Process	RNA metabolic process	2.45E-20	kz|CG2875|Rbm13|CG7246|CG4038|CG32344|Rtc1|CG12608|CG8939|CG7728|CG12301|CG32409|CG7338|CG13097|CG13096|pelo|CG9253|CG9799|CG8461|Non3|CG18600|Nop56|CG5728|CG11920|CG1542|Tif-IA|RpI1|CG8545|CG7637|RpLP0-like|Dbp45A|CG5033|Nop60B|RpS28-like|CG7339|l(2)37Cg	351	542|474|432|570|416|538|596|454|478|594|418|560|472|534|536|573|588|618|412|525|567|429|458|482|487|550|563|545|369|523|457|430|627|565|365|575	GO.0016070
GO Process	cellular component biogenesis	8.26E-19	CG2875|Rbm13|CG7246|CG4038|CG11583|Rtc1|CG12608|CG8939|CG7728|CG12301|RpL14|CG32409|CG7338|CG13097|CG13096|CG9253|CG9246|RpL34b|CG9799|CG8461|Set|Non3|Nop56|CG5728|CG7006|CG11920|Nlp|CG7911|CG1542|RpL6|CG8545|CG7637|RpLP0-like|Mys45A|CG5033|Nop60B|RpS28-like|CG7845	351	474|432|570|416|592|596|454|478|594|418|613|560|472|534|536|588|371|510|618|412|488|525|429|458|384|482|511|401|487|366|545|369|523|586|430|627|565|463	GO.0044085
GO Process	RNA processing	8.26E-19	kz|CG2875|Rbm13|CG7246|CG4038|Rtc1|CG12608|CG8939|CG7728|CG12301|CG32409|CG7338|CG13097|CG13096|CG9253|CG9799|CG8461|Non3|Nop56|CG5728|CG11920|CG1542|CG8545|CG7637|RpLP0-like|CG5033|Nop60B|RpS28-like	351	542|474|432|570|416|596|454|478|594|418|560|472|534|536|588|618|412|525|429|458|482|487|545|369|523|430|627|565	GO.0006396
GO Process	cellular nitrogen compound metabolic process	5.76E-18	kz|CG2875|Rbm13|CG7246|CG4038|CG32344|HBS1|Rtc1|CG12608|CG8939|CG7728|CG12301|RpL14|CG32409|CG7338|CG8891|CG13097|CG13096|pelo|CG9253|RpL34b|CG9799|CG8461|Non3|CG18600|Nop56|CG5728|CG11920|RpL32|CG15547|CG1542|RpL6|Tif-IA|RpI1|CG8545|CG7637|RpLP0-like|Dbp45A|CG5033|Nop60B|Gyc88E|RpS28-like|RpL30|CG7339|l(2)37Cg	351	542|474|432|570|416|538|451|596|454|478|594|418|613|560|472|625|534|536|573|588|510|618|412|525|567|429|458|482|427|642|487|366|550|563|545|369|523|457|430|627|461|565|421|365|575	GO.0034641
GO Component	nucleus	5.53E-17	kz|CG2875|Rbm13|CG7246|CG4038|CG32344|CG11583|Rtc1|CG12608|CG8939|CG7728|CG12301|CG32409|CG7338|Aatf|CG13097|CG9253|CG9246|CG9799|CG8461|Set|FK506-bp1|Non3|CG18600|Nop56|CG5728|CG7006|CG11920|RIOK2|Nlp|RpL32|CG7911|CG1542|mod|Tif-IA|RpI1|CG8545|nclb|CG7637|RpLP0-like|Dbp45A|Mys45A|CG5033|Nop60B|CG7845|CG7339|l(2)37Cg	351	542|474|432|570|416|538|592|596|454|478|594|418|560|472|540|534|588|371|618|412|488|370|525|567|429|458|384|482|361|511|427|401|487|481|550|563|545|399|369|523|457|586|430|627|463|365|575	GO.0005634
Reactome Pathways	Metabolism of RNA	8.48E-17	kz|CG2875|CG7246|HBS1|Rtc1|CG7728|CG12301|RpL14|CG7338|CG13097|CG9253|RpL34b|CG9799|CG8461|Nop56|CG5728|CG11920|RIOK2|RpL32|CG1542|RpL6|Dbp45A|CG30349|CG5033|RpL30	351	542|474|570|451|596|594|418|613|472|534|588|510|618|412|429|458|482|361|427|487|366|457|569|430|421	DME-8953854
GO Process	nucleobase-containing compound metabolic process	4.53E-16	kz|CG2875|Rbm13|CG7246|CG4038|CG32344|Rtc1|CG12608|CG8939|CG7728|CG12301|CG32409|CG7338|CG8891|CG13097|CG13096|pelo|CG9253|CG9799|CG8461|Non3|CG18600|Nop56|CG5728|CG11920|CG15547|CG1542|Tif-IA|RpI1|CG8545|CG7637|RpLP0-like|Dbp45A|CG5033|Nop60B|Gyc88E|RpS28-like|CG7339|l(2)37Cg	351	542|474|432|570|416|538|596|454|478|594|418|560|472|625|534|536|573|588|618|412|525|567|429|458|482|642|487|550|563|545|369|523|457|430|627|461|565|365|575	GO.0006139
KEGG Pathways	Ribosome biogenesis in eukaryotes	7.33E-16	CG7246|CG4038|CG4806|Rtc1|CG7728|CG12301|CG13097|CG9799|Nop56|CG11920|RIOK2|CG7637|CG30349|Nop60B	351	570|416|516|596|594|418|534|618|429|482|361|369|569|627	dme03008
GO Function	RNA binding	1.06E-15	kz|CG7246|CG4038|CG4806|Eap|CG32344|CG11583|CG7728|CG3335|RpL14|CG7338|CG13096|RpL34b|Non3|Nop56|CG5728|CG7006|CG11920|CG1542|RpL6|mod|CG8545|CG7637|CG11123|Nop60B|RpS28-like|RpL30	351	542|570|416|516|428|538|592|594|614|613|472|536|510|525|429|458|384|482|487|366|481|545|369|518|627|565|421	GO.0003723
GO Component	90S preribosome	1.85E-12	CG2875|CG7246|CG7728|CG13097|CG9246|CG9799|CG8461|CG11920|CG5033	351	474|570|594|534|371|618|412|482|430	GO.0030686
GO Component	intracellular organelle	2.41E-11	kz|CG2875|Rbm13|CG7246|CG4038|CG32344|CG11583|Rtc1|CG12608|CG8939|CG7728|CG12301|RpL14|CG32409|CG7338|Aatf|CG13097|CG13096|CG9253|CG9246|RpL34b|CG9799|CG8461|Set|FK506-bp1|Non3|CG18600|Nop56|CG5728|CG7006|CG11920|RIOK2|Nlp|RpL32|CG7911|CG1542|RpL6|mod|Tif-IA|CG17018|RpI1|CG8545|nclb|CG7637|RpLP0-like|Dbp45A|Mys45A|CG5033|Nop60B|RpS28-like|RpL30|CG7845|CG31522|CG7339|l(2)37Cg	351	542|474|432|570|416|538|592|596|454|478|594|418|613|560|472|540|534|536|588|371|510|618|412|488|370|525|567|429|458|384|482|361|511|427|401|487|366|481|550|566|563|545|399|369|523|457|586|430|627|565|421|463|509|365|575	GO.0043229
GO Process	maturation of SSU-rRNA	2.41E-11	CG2875|CG7246|CG7728|CG12301|CG32409|CG7338|CG13097|CG8461|CG5728|RpS28-like	351	474|570|594|418|560|472|534|412|458|565	GO.0030490
GO Component	preribosome, large subunit precursor	2.77E-11	Rbm13|CG8939|CG32409|CG9246|CG7006|CG1542|CG5033|CG7845	351	432|478|560|371|384|487|430|463	GO.0030687
GO Component	intracellular	4.14E-11	kz|CG2875|Rbm13|CG7246|CG4038|CG32344|HBS1|CG11583|Rtc1|CG12608|CG8939|CG7728|CG12301|RpL14|CG32409|CG7338|CG8891|Aatf|CG13097|CG13096|pelo|CG31674|CG9253|CG9246|RpL34b|CG9799|CG8461|Set|FK506-bp1|Non3|CG18600|Nop56|CG5728|CG7006|CG11920|RIOK2|Nlp|RpL32|CG7911|CG15547|CG1542|RpL6|mod|Tif-IA|CG17018|RpI1|CG8545|nclb|CG7637|RpLP0-like|Dbp45A|Mys45A|CG5033|Nop60B|Gyc88E|RpS28-like|RpL30|CG7845|CG315…	351	542|474|432|570|416|538|451|592|596|454|478|594|418|613|560|472|625|540|534|536|573|375|588|371|510|618|412|488|370|525|567|429|458|384|482|361|511|427|401|642|487|366|481|550|566|563|545|399|369|523|457|586|430|627|461|565|421|463|509|365|575	GO.0005622
GO Function	nucleic acid binding	4.91E-11	kz|CG7246|CG4038|CG4806|Eap|CG32344|CG11583|CG7728|CG3335|RpL14|CG7338|CG13096|CG9253|RpL34b|FK506-bp1|Non3|CG18600|Nop56|CG5728|CG7006|CG11920|CG1542|RpL6|mod|CG17018|RpI1|CG8545|nclb|CG7637|Dbp45A|CG11123|Nop60B|RpS28-like|RpL30|l(2)37Cg	351	542|570|416|516|428|538|592|594|614|613|472|536|588|510|370|525|567|429|458|384|482|487|366|481|566|563|545|399|369|457|518|627|565|421|575	GO.0003676
GO Component	intracellular membrane-bounded organelle	1.79E-10	kz|CG2875|Rbm13|CG7246|CG4038|CG32344|CG11583|Rtc1|CG12608|CG8939|CG7728|CG12301|CG32409|CG7338|Aatf|CG13097|CG9253|CG9246|CG9799|CG8461|Set|FK506-bp1|Non3|CG18600|Nop56|CG5728|CG7006|CG11920|RIOK2|Nlp|RpL32|CG7911|CG1542|mod|Tif-IA|CG17018|RpI1|CG8545|nclb|CG7637|RpLP0-like|Dbp45A|Mys45A|CG5033|Nop60B|CG7845|CG31522|CG7339|l(2)37Cg	351	542|474|432|570|416|538|592|596|454|478|594|418|560|472|540|534|588|371|618|412|488|370|525|567|429|458|384|482|361|511|427|401|487|481|550|566|563|545|399|369|523|457|586|430|627|463|509|365|575	GO.0043231
GO Component	small-subunit processome	1.85E-10	CG2875|CG7246|CG12301|CG13097|CG9799|Nop56|CG5728|CG11920	351	474|570|418|534|618|429|458|482	GO.0032040
GO Process	cellular component organization or biogenesis	1.44E-9	CG2875|Rbm13|CG7246|CG4038|CG11583|Rtc1|CG12608|CG8939|CG7728|CG12301|RpL14|CG32409|CG7338|CG13097|CG13096|pelo|CG9253|CG9246|RpL34b|CG9799|CG8461|Set|FK506-bp1|Non3|Nop56|CG5728|CG7006|CG11920|Nlp|CG7911|CG1542|RpL6|CG8545|nclb|CG7637|RpLP0-like|Mys45A|CG5033|Nop60B|RpS28-like|CG7845	351	474|432|570|416|592|596|454|478|594|418|613|560|472|534|536|573|588|371|510|618|412|488|370|525|429|458|384|482|511|401|487|366|545|399|369|523|586|430|627|565|463	GO.0071840
UniProt Keywords	Nucleus	1.53E-9	Rbm13|CG4038|CG32344|CG11583|Rtc1|CG8939|CG32409|CG7338|Aatf|CG13097|pelo|CG9246|CG8461|FK506-bp1|Non3|CG7006|Nlp|CG1542|mod|RpI1|nclb|CG7637|RpLP0-like|Mys45A|CG5033|Nop60B|l(2)37Cg	351	432|416|538|592|596|478|560|472|540|534|573|371|412|370|525|384|511|487|481|563|399|369|523|586|430|627|575	KW-0539
GO Component	cell	1.97E-9	kz|CG2875|Rbm13|CG7246|CG4038|CG32344|HBS1|CG11583|Rtc1|CG12608|CG8939|CG7728|CG12301|RpL14|CG32409|CG7338|CG8891|Aatf|CG13097|CG13096|pelo|CG31674|CG9253|CG9246|RpL34b|CG9799|CG8461|Set|FK506-bp1|Non3|CG18600|Nop56|CG5728|CG7006|CG11920|RIOK2|Nlp|RpL32|CG7911|CG15547|CG1542|RpL6|mod|Tif-IA|CG17018|l(2)08717|RpI1|CG8545|nclb|CG7637|RpLP0-like|Dbp45A|Mys45A|CG5033|Nop60B|Gyc88E|RpS28-like|MFS17|Rp…	351	542|474|432|570|416|538|451|592|596|454|478|594|418|613|560|472|625|540|534|536|573|375|588|371|510|618|412|488|370|525|567|429|458|384|482|361|511|427|401|642|487|366|481|550|566|441|563|545|399|369|523|457|586|430|627|461|565|386|421|463|509|365|575	GO.0005623
GO Function	heterocyclic compound binding	5.52E-9	kz|CG7246|CG4038|CG4806|Eap|CG32344|HBS1|CG11583|CG1703|CG7728|CG3335|RpL14|CG7338|CG13096|CG31674|CG9253|RpL34b|FK506-bp1|Non3|CG18600|Nop56|CG5728|CG7006|CG11920|RIOK2|CG1542|RpL6|mod|CG17018|RpI1|CG8545|nclb|CG7637|Dbp45A|CG11123|Nop60B|Gyc88E|RpS28-like|RpL30|l(2)37Cg	351	542|570|416|516|428|538|451|592|449|594|614|613|472|536|375|588|510|370|525|567|429|458|384|482|361|487|366|481|566|563|545|399|369|457|518|627|461|565|421|575	GO.1901363
GO Function	organic cyclic compound binding	5.52E-9	kz|CG7246|CG4038|CG4806|Eap|CG32344|HBS1|CG11583|CG1703|CG7728|CG3335|RpL14|CG7338|CG13096|CG31674|CG9253|RpL34b|FK506-bp1|Non3|CG18600|Nop56|CG5728|CG7006|CG11920|RIOK2|CG1542|RpL6|mod|CG17018|RpI1|CG8545|nclb|CG7637|Dbp45A|CG11123|Nop60B|Gyc88E|RpS28-like|RpL30|l(2)37Cg	351	542|570|416|516|428|538|451|592|449|594|614|613|472|536|375|588|510|370|525|567|429|458|384|482|361|487|366|481|566|563|545|399|369|457|518|627|461|565|421|575	GO.0097159
GO Function	snoRNA binding	5.52E-9	CG7246|CG4038|CG7728|CG7338|Nop56|CG11920|CG7637	351	570|416|594|472|429|482|369	GO.0030515
GO Process	nitrogen compound metabolic process	6.02E-9	kz|CG2875|Rbm13|CG7246|CG4038|CG32344|HBS1|Rtc1|CG12608|CG8939|CG7728|CG12301|RpL14|CG32409|CG7338|CG8891|CG13097|CG13096|pelo|CG9253|RpL34b|CG9799|CG8461|FK506-bp1|Non3|CG18600|Nop56|CG5728|CG11920|RIOK2|RpL32|CG15547|CG1542|RpL6|Tif-IA|RpI1|CG8545|CG7637|RpLP0-like|Dbp45A|CG5033|Nop60B|Gyc88E|RpS28-like|RpL30|CG31522|CG7339|l(2)37Cg	351	542|474|432|570|416|538|451|596|454|478|594|418|613|560|472|625|534|536|573|588|510|618|412|370|525|567|429|458|482|361|427|642|487|366|550|563|545|369|523|457|430|627|461|565|421|509|365|575	GO.0006807
GO Component	protein-containing complex	8.44E-9	CG2875|Rbm13|CG7246|CG4038|CG8939|CG7728|CG12301|RpL14|CG32409|CG7338|CG13097|CG13096|pelo|CG9246|RpL34b|CG9799|CG8461|CG18600|Nop56|CG5728|CG7006|CG11920|RpL32|CG1542|RpL6|mod|RpI1|CG7637|RpLP0-like|CG5033|Nop60B|Gyc88E|RpS28-like|RpL30|CG7845|CG7339|l(2)37Cg	351	474|432|570|416|478|594|418|613|560|472|534|536|573|371|510|618|412|567|429|458|384|482|427|487|366|481|563|369|523|430|627|461|565|421|463|365|575	GO.0032991
GO Process	macromolecule metabolic process	9.42E-9	kz|CG2875|Rbm13|CG7246|CG4038|CG32344|HBS1|Rtc1|CG12608|CG8939|CG7728|CG12301|RpL14|CG32409|CG7338|CG13097|CG13096|pelo|CG9253|RpL34b|CG9799|CG8461|FK506-bp1|Non3|CG18600|Nop56|CG5728|CG11920|RIOK2|RpL32|CG1542|RpL6|Tif-IA|RpI1|CG8545|CG7637|RpLP0-like|Dbp45A|CG5033|Nop60B|RpS28-like|RpL30|CG7339|l(2)37Cg	351	542|474|432|570|416|538|451|596|454|478|594|418|613|560|472|534|536|573|588|510|618|412|370|525|567|429|458|482|361|427|487|366|550|563|545|369|523|457|430|627|565|421|365|575	GO.0043170
GO Process	cellular metabolic process	1.02E-8	kz|CG2875|Rbm13|CG7246|CG4038|CG32344|HBS1|Rtc1|CG12608|CG8939|CG7728|CG12301|RpL14|CG32409|CG7338|CG8891|CG13097|CG13096|pelo|CG9253|RpL34b|CG9799|CG8461|FK506-bp1|Non3|CG18600|Nop56|CG5728|CG11920|RIOK2|RpL32|CG15547|CG1542|RpL6|Tif-IA|RpI1|CG8545|CG7637|RpLP0-like|Dbp45A|CG5033|Nop60B|Gyc88E|RpS28-like|RpL30|CG31522|CG7339|l(2)37Cg	351	542|474|432|570|416|538|451|596|454|478|594|418|613|560|472|625|534|536|573|588|510|618|412|370|525|567|429|458|482|361|427|642|487|366|550|563|545|369|523|457|430|627|461|565|421|509|365|575	GO.0044237
UniProt Keywords	rRNA processing	2.56E-8	CG4038|CG8939|CG13097|CG8461|CG7637|CG5033|Nop60B	351	416|478|534|412|369|430|627	KW-0698
GO Process	primary metabolic process	3.12E-8	kz|CG2875|Rbm13|CG7246|CG4038|CG32344|HBS1|Rtc1|CG12608|CG8939|CG7728|CG12301|RpL14|CG32409|CG7338|CG8891|CG13097|CG13096|pelo|CG9253|RpL34b|CG9799|CG8461|FK506-bp1|Non3|CG18600|Nop56|CG5728|CG11920|RIOK2|RpL32|CG15547|CG1542|RpL6|Tif-IA|RpI1|CG8545|CG7637|RpLP0-like|Dbp45A|CG5033|Nop60B|Gyc88E|RpS28-like|RpL30|CG31522|CG7339|l(2)37Cg	351	542|474|432|570|416|538|451|596|454|478|594|418|613|560|472|625|534|536|573|588|510|618|412|370|525|567|429|458|482|361|427|642|487|366|550|563|545|369|523|457|430|627|461|565|421|509|365|575	GO.0044238
GO Process	maturation of SSU-rRNA from tricistronic rRNA transcript (SSU-rRNA, 5.8S rRNA, LSU-rRNA)	8.12E-8	CG2875|CG7246|CG7728|CG32409|CG7338|CG8461|CG5728	351	474|570|594|560|472|412|458	GO.0000462
GO Component	cytosolic large ribosomal subunit	2.22E-7	RpL14|CG13096|RpL34b|RpL32|RpL6|RpLP0-like|RpL30	351	613|536|510|427|366|523|421	GO.0022625
GO Process	maturation of LSU-rRNA	3.16E-7	Rbm13|CG8939|CG13096|Non3|CG8545|CG5033	351	432|478|536|525|545|430	GO.0000470
UniProt Keywords	Ribonucleoprotein	3.59E-7	CG4038|RpL14|CG13097|RpL34b|RpL32|RpL6|CG7637|RpLP0-like|Nop60B|RpS28-like|RpL30	351	416|613|534|510|427|366|369|523|627|565|421	KW-0687
GO Process	organic substance metabolic process	4.82E-7	kz|CG2875|Rbm13|CG7246|CG4038|CG32344|HBS1|Rtc1|CG12608|CG8939|CG7728|CG12301|RpL14|CG32409|CG7338|CG8891|CG13097|CG13096|pelo|CG9253|RpL34b|CG9799|CG8461|FK506-bp1|Non3|CG18600|Nop56|CG5728|CG11920|RIOK2|RpL32|CG15547|CG1542|RpL6|Tif-IA|RpI1|CG8545|CG7637|RpLP0-like|Dbp45A|CG5033|Nop60B|Gyc88E|RpS28-like|RpL30|CG31522|CG7339|l(2)37Cg	351	542|474|432|570|416|538|451|596|454|478|594|418|613|560|472|625|534|536|573|588|510|618|412|370|525|567|429|458|482|361|427|642|487|366|550|563|545|369|523|457|430|627|461|565|421|509|365|575	GO.0071704
GO Component	cytosolic ribosome	5.24E-7	RpL14|CG13096|RpL34b|RpL32|RpL6|RpLP0-like|RpS28-like|RpL30	351	613|536|510|427|366|523|565|421	GO.0022626
GO Process	rRNA modification	5.29E-7	CG4038|CG8939|Nop56|CG8545|CG7637|Nop60B	351	416|478|429|545|369|627	GO.0000154
GO Component	small nucleolar ribonucleoprotein complex	7.97E-7	CG4038|CG13097|Nop56|CG7637|Nop60B	351	416|534|429|369|627	GO.0005732
GO Process	metabolic process	5.12E-6	kz|CG2875|Rbm13|CG7246|CG4038|CG32344|HBS1|Rtc1|CG12608|CG8939|CG7728|CG12301|RpL14|CG32409|CG7338|CG8891|CG13097|CG13096|pelo|CG31674|CG9253|RpL34b|CG9799|CG8461|FK506-bp1|Non3|CG18600|Nop56|CG5728|CG11920|RIOK2|RpL32|CG15547|CG1542|RpL6|Tif-IA|RpI1|CG8545|CG7637|RpLP0-like|Dbp45A|CG5033|Nop60B|Gyc88E|RpS28-like|RpL30|CG31522|CG7339|l(2)37Cg	351	542|474|432|570|416|538|451|596|454|478|594|418|613|560|472|625|534|536|573|375|588|510|618|412|370|525|567|429|458|482|361|427|642|487|366|550|563|545|369|523|457|430|627|461|565|421|509|365|575	GO.0008152
UniProt Keywords	RNA-binding	6.84E-6	kz|CG4038|CG4806|Eap|CG32344|CG3335|CG7006|mod|CG8545|Dbp45A|Nop60B	351	542|416|516|428|538|614|384|481|545|457|627	KW-0694
GO Process	cellular process	7.09E-6	kz|CG2875|Rbm13|CG7246|CG4038|CG32344|HBS1|CG11583|Rtc1|CG12608|CG8939|CG7728|CG12301|RpL14|CG32409|CG7338|CG8891|Aatf|CG13097|CG13096|pelo|CG9253|RpL34b|CG9799|CG8461|Set|FK506-bp1|Non3|CG18600|Nop56|CG5728|CG7006|CG11920|RIOK2|Nlp|RpL32|CG7911|CG15547|CG1542|RpL6|Tif-IA|RpI1|CG8545|nclb|CG7637|RpLP0-like|Dbp45A|Mys45A|CG30349|CG5033|Nop60B|Gyc88E|RpS28-like|CG17514|RpL30|CG7845|CG31522|CG7339|l…	351	542|474|432|570|416|538|451|592|596|454|478|594|418|613|560|472|625|540|534|536|573|588|510|618|412|488|370|525|567|429|458|384|482|361|511|427|401|642|487|366|550|563|545|399|369|523|457|586|569|430|627|461|565|527|421|463|509|365|575	GO.0009987
GO Process	cleavage involved in rRNA processing	7.09E-6	Rtc1|CG7728|CG32409|CG7338|CG8461	351	596|594|560|472|412	GO.0000469
GO Process	ribosome assembly	1.39E-5	CG11583|Non3|CG7006|RpL6|RpLP0-like|RpS28-like	351	592|525|384|366|523|565	GO.0042255
GO Process	cellular nitrogen compound biosynthetic process	1.88E-5	HBS1|RpL14|CG8891|CG13096|pelo|RpL34b|CG18600|RpL32|RpL6|Tif-IA|RpI1|CG7637|RpLP0-like|Gyc88E|RpS28-like|RpL30|CG7339|l(2)37Cg	351	451|613|625|536|573|510|567|427|366|550|563|369|523|461|565|421|365|575	GO.0044271
GO Component	ribosomal subunit	2.23E-5	RpL14|CG13096|RpL34b|RpL32|RpL6|RpLP0-like|RpS28-like|RpL30	351	613|536|510|427|366|523|565|421	GO.0044391
GO Component	box H/ACA snoRNP complex	2.4E-5	CG4038|CG7637|Nop60B	351	416|369|627	GO.0031429
GO Process	endonucleolytic cleavage of tricistronic rRNA transcript (SSU-rRNA, 5.8S rRNA, LSU-rRNA)	4.05E-5	Rtc1|CG7728|CG32409|CG7338	351	596|594|560|472	GO.0000479
GO Process	cytoplasmic translation	5.03E-5	RpL14|RpL34b|RpL32|RpL6|RpLP0-like|RpS28-like|RpL30	351	613|510|427|366|523|565|421	GO.0002181
KEGG Pathways	Purine metabolism	5.8E-5	CG8891|CG18600|CG15547|RpI1|Gyc88E|CG7339|l(2)37Cg	351	625|567|642|563|461|365|575	dme00230
KEGG Pathways	RNA polymerase	7.75E-5	CG18600|RpI1|CG7339|l(2)37Cg	351	567|563|365|575	dme03020
GO Process	translation	1.2E-4	HBS1|RpL14|CG13096|pelo|RpL34b|RpL32|RpL6|RpLP0-like|RpS28-like|RpL30	351	451|613|536|573|510|427|366|523|565|421	GO.0006412
SMART Domains	The Brix domain is found in a number of eukaryotic proteins including SSF proteins from yeast and humans, Arabidopsis thaliana Peter Pan-like protein and several hypothetical proteins.	1.3E-4	CG11583|Non3|CG11920	351	592|525|482	SM00879
GO Process	ribosomal large subunit assembly	1.4E-4	CG11583|Non3|RpL6|RpLP0-like	351	592|525|366|523	GO.0000027
KEGG Pathways	Ribosome	2.0E-4	RpL14|RpL34b|RpL32|RpL6|RpS28-like|RpL30	351	613|510|427|366|565|421	dme03010
KEGG Pathways	Pyrimidine metabolism	2.0E-4	CG18600|CG15547|RpI1|CG7339|l(2)37Cg	351	567|642|563|365|575	dme00240
GO Component	RNA polymerase I complex	2.1E-4	CG18600|RpI1|l(2)37Cg	351	567|563|575	GO.0005736
GO Process	cellular macromolecule biosynthetic process	2.3E-4	HBS1|RpL14|CG13096|pelo|RpL34b|CG18600|RpL32|RpL6|Tif-IA|RpI1|CG7637|RpLP0-like|RpS28-like|RpL30|CG7339|l(2)37Cg	351	451|613|536|573|510|567|427|366|550|563|369|523|565|421|365|575	GO.0034645
GO Process	ribonucleoprotein complex subunit organization	2.4E-4	CG11583|pelo|Non3|CG7006|RpL6|RpLP0-like|RpS28-like	351	592|573|525|384|366|523|565	GO.0071826
GO Process	rRNA pseudouridine synthesis	2.5E-4	CG4038|CG7637|Nop60B	351	416|369|627	GO.0031118
GO Process	maturation of 5.8S rRNA	3.8E-4	Rbm13|CG8939|CG32409|CG5728	351	432|478|560|458	GO.0000460
GO Process	maturation of LSU-rRNA from tricistronic rRNA transcript (SSU-rRNA, 5.8S rRNA, LSU-rRNA)	4.1E-4	CG8939|Non3|CG5033	351	478|525|430	GO.0000463
UniProt Keywords	Ribosomal protein	4.2E-4	RpL14|RpL34b|RpL32|RpL6|RpLP0-like|RpS28-like|RpL30	351	613|510|427|366|523|565|421	KW-0689
GO Function	binding	4.3E-4	kz|CG7246|CG4038|CG4806|Eap|CG32344|HBS1|CG11583|CG1703|CG7728|CG3335|RpL14|CG7338|CG13096|pelo|CG31674|CG9253|CG9246|RpL34b|FK506-bp1|Non3|CG18600|Nop56|CG5728|CG7006|CG11920|RIOK2|Nlp|CG7911|CG1542|RpL6|mod|Tif-IA|CG17018|RpI1|CG8545|nclb|CG7637|Dbp45A|CG11123|CG5033|Nop60B|Gyc88E|RpS28-like|CG17514|RpL30|l(2)37Cg	351	542|570|416|516|428|538|451|592|449|594|614|613|472|536|573|375|588|371|510|370|525|567|429|458|384|482|361|511|401|487|366|481|550|566|563|545|399|369|457|518|430|627|461|565|527|421|575	GO.0005488
GO Component	Mpp10 complex	7.1E-4	CG13097|CG11920	351	534|482	GO.0034457
GO Component	Noc complex	7.1E-4	CG2875|CG9246	351	474|371	GO.0030689
GO Component	cytosol	8.8E-4	RpL14|CG13096|CG31674|RpL34b|RpL32|RpL6|RpLP0-like|Gyc88E|RpS28-like|RpL30	351	613|536|375|510|427|366|523|461|565|421	GO.0005829
GO Function	structural constituent of ribosome	0.001	RpL14|RpL34b|RpL32|RpL6|RpLP0-like|RpS28-like|RpL30	351	613|510|427|366|523|565|421	GO.0003735
InterPro Domains	Brix domain	0.0011	CG11583|Non3|CG11920	351	592|525|482	IPR007109
GO Process	cellular biosynthetic process	0.0011	HBS1|RpL14|CG8891|CG13096|pelo|RpL34b|CG18600|RpL32|RpL6|Tif-IA|RpI1|CG7637|RpLP0-like|Gyc88E|RpS28-like|RpL30|CG31522|CG7339|l(2)37Cg	351	451|613|625|536|573|510|567|427|366|550|563|369|523|461|565|421|509|365|575	GO.0044249
GO Process	ribonucleoprotein complex assembly	0.0012	CG11583|Non3|CG7006|RpL6|RpLP0-like|RpS28-like	351	592|525|384|366|523|565	GO.0022618
Reactome Pathways	Nonsense Mediated Decay (NMD) independent of the Exon Junction Complex (EJC)	0.0012	RpL14|RpL34b|RpL32|RpL6|RpL30	351	613|510|427|366|421	DME-975956
Reactome Pathways	SRP-dependent cotranslational protein targeting to membrane	0.0012	RpL14|RpL34b|RpL32|RpL6|RpL30	351	613|510|427|366|421	DME-1799339
GO Function	pyrophosphatase activity	0.0013	kz|CG32344|HBS1|CG1703|CG7728|CG3335|CG7338|CG8891|CG9253|Dbp45A|Gyc88E	351	542|538|451|449|594|614|472|625|588|457|461	GO.0016462
GO Function	helicase activity	0.0013	kz|CG32344|CG3335|CG9253|Dbp45A	351	542|538|614|588|457	GO.0004386
Reactome Pathways	Nonsense Mediated Decay (NMD) enhanced by the Exon Junction Complex (EJC)	0.0014	RpL14|RpL34b|RpL32|RpL6|RpL30	351	613|510|427|366|421	DME-975957
Reactome Pathways	Formation of a pool of free 40S subunits	0.0014	RpL14|RpL34b|RpL32|RpL6|RpL30	351	613|510|427|366|421	DME-72689
SMART Domains	Protein of unknown function (DUF663)	0.0014	CG7728|CG7338	351	594|472	SM01362
SMART Domains	AARP2CN (NUC121) domain	0.0014	CG7728|CG7338	351	594|472	SM00785
GO Function	catalytic activity, acting on RNA	0.0015	kz|CG32344|Rtc1|CG8939|CG9253|CG8545|Dbp45A	351	542|538|596|478|588|545|457	GO.0140098
GO Process	organic substance biosynthetic process	0.0017	HBS1|RpL14|CG8891|CG13096|pelo|RpL34b|CG18600|RpL32|RpL6|Tif-IA|RpI1|CG7637|RpLP0-like|Gyc88E|RpS28-like|RpL30|CG31522|CG7339|l(2)37Cg	351	451|613|625|536|573|510|567|427|366|550|563|369|523|461|565|421|509|365|575	GO.1901576
SMART Domains	Putative RNA-binding Domain in PseudoUridine synthase and Archaeosine transglycosylase	0.0017	CG7006|Nop60B	351	384|627	SM00359
GO Component	Pwp2p-containing subcomplex of 90S preribosome	0.0018	CG7246|CG9799	351	570|618	GO.0034388
GO Component	preribosome, small subunit precursor	0.0018	CG2875|CG7338	351	474|472	GO.0030688
GO Process	maturation of 5.8S rRNA from tricistronic rRNA transcript (SSU-rRNA, 5.8S rRNA, LSU-rRNA)	0.0018	CG8939|CG32409|CG5728	351	478|560|458	GO.0000466
Reactome Pathways	GTP hydrolysis and joining of the 60S ribosomal subunit	0.0019	RpL14|RpL34b|RpL32|RpL6|RpL30	351	613|510|427|366|421	DME-72706
Reactome Pathways	L13a-mediated translational silencing of Ceruloplasmin expression	0.0019	RpL14|RpL34b|RpL32|RpL6|RpL30	351	613|510|427|366|421	DME-156827
SMART Domains	helicase superfamily c-terminal domain	0.0021	kz|CG32344|CG9253|Dbp45A	351	542|538|588|457	SM00490
SMART Domains	DEAD-like helicases superfamily	0.0021	kz|CG32344|CG9253|Dbp45A	351	542|538|588|457	SM00487
SMART Domains	WD40 repeats	0.0021	CG12608|CG9799|nclb|CG30349|CG5033|CG7845	351	454|618|399|569|430|463	SM00320
GO Function	RNA-dependent ATPase activity	0.0022	kz|CG32344|CG9253|Dbp45A	351	542|538|588|457	GO.0008186
GO Function	RNA helicase activity	0.0022	kz|CG32344|CG9253|Dbp45A	351	542|538|588|457	GO.0003724
SMART Domains	RNA recognition motif	0.0022	CG4806|Eap|CG3335|mod|CG17018	351	516|428|614|481|566	SM00360
SMART Domains	HAT (Half-A-TPR) repeats	0.0023	CG7246|CG5728	351	570|458	SM00386
GO Function	nucleoside-triphosphatase activity	0.0024	kz|CG32344|HBS1|CG1703|CG7728|CG3335|CG7338|CG9253|Dbp45A|Gyc88E	351	542|538|451|449|594|614|472|588|457|461	GO.0017111
GO Function	box H/ACA snoRNA binding	0.0039	CG4038|CG7637	351	416|369	GO.0034513
GO Function	U3 snoRNA binding	0.0039	CG7728|CG7338	351	594|472	GO.0034511
GO Process	snRNA pseudouridine synthesis	0.0044	CG7637|Nop60B	351	369|627	GO.0031120
UniProt Keywords	Helicase	0.0054	kz|CG32344|CG9253|Dbp45A	351	542|538|588|457	KW-0347
Reactome Pathways	RNA Polymerase I Transcription Initiation	0.0058	Tif-IA|RpI1	351	550|563	DME-73762
GO Function	rRNA binding	0.0061	CG11583|Non3|CG11920	351	592|525|482	GO.0019843
GO Process	organelle assembly	0.0068	CG11583|Non3|CG7006|Nlp|CG7911|RpL6|RpLP0-like|RpS28-like	351	592|525|384|511|401|366|523|565	GO.0070925
GO Process	RNA secondary structure unwinding	0.008	CG32344|CG9253|Dbp45A	351	538|588|457	GO.0010501
GO Component	nuclear DNA-directed RNA polymerase complex	0.0094	CG18600|RpI1|CG7339|l(2)37Cg	351	567|563|365|575	GO.0055029
GO Process	ribosomal large subunit export from nucleus	0.0097	CG32409|Mys45A	351	560|586	GO.0000055
GO Process	organonitrogen compound biosynthetic process	0.0109	HBS1|RpL14|CG13096|pelo|RpL34b|RpL32|RpL6|RpLP0-like|Gyc88E|RpS28-like|RpL30|CG31522	351	451|613|536|573|510|427|366|523|461|565|421|509	GO.1901566
GO Component	RNA polymerase III complex	0.0111	CG7339|l(2)37Cg	351	365|575	GO.0005666
InterPro Domains	Ribosome biogenesis protein Bms1/Tsr1	0.0116	CG7728|CG7338	351	594|472	IPR039761
InterPro Domains	Nucleoplasmin core domain superfamily	0.0116	Nlp|CG7911	351	511|401	IPR036824
InterPro Domains	WD40-repeat-containing domain superfamily	0.0116	CG12608|CG9799|nclb|CG30349|CG5033|CG7845	351	454|618|399|569|430|463	IPR036322
InterPro Domains	RNA-binding domain superfamily	0.0116	CG4806|Eap|CG3335|mod|CG17018	351	516|428|614|481|566	IPR035979
InterPro Domains	Bms1/Tsr1-type G domain	0.0116	CG7728|CG7338	351	594|472	IPR030387
InterPro Domains	Nucleoplasmin core domain	0.0116	Nlp|CG7911	351	511|401	IPR024057
InterPro Domains	PUA-like superfamily	0.0116	CG7006|Nop60B	351	384|627	IPR015947
InterPro Domains	RNA helicase, DEAD-box type, Q motif	0.0116	CG32344|CG9253|Dbp45A	351	538|588|457	IPR014014
InterPro Domains	Helicase superfamily 1/2, ATP-binding domain	0.0116	kz|CG32344|CG9253|Dbp45A	351	542|538|588|457	IPR014001
InterPro Domains	AARP2CN	0.0116	CG7728|CG7338	351	594|472	IPR012948
InterPro Domains	Nucleotide-binding alpha-beta plait domain superfamily	0.0116	CG4806|Eap|CG3335|mod|CG17018	351	516|428|614|481|566	IPR012677
InterPro Domains	DEAD/DEAH box helicase domain	0.0116	kz|CG32344|CG9253|Dbp45A	351	542|538|588|457	IPR011545
InterPro Domains	Ribosome biogenesis protein BMS1/TSR1, C-terminal	0.0116	CG7728|CG7338	351	594|472	IPR007034
InterPro Domains	Nucleoplasmin family	0.0116	Nlp|CG7911	351	511|401	IPR004301
InterPro Domains	HAT (Half-A-TPR) repeat	0.0116	CG7246|CG5728	351	570|458	IPR003107
InterPro Domains	PUA domain	0.0116	CG7006|Nop60B	351	384|627	IPR002478
InterPro Domains	WD40 repeat	0.0116	CG12608|CG9799|nclb|CG30349|CG5033|CG7845	351	454|618|399|569|430|463	IPR001680
InterPro Domains	Helicase, C-terminal	0.0116	kz|CG32344|CG9253|Dbp45A	351	542|538|588|457	IPR001650
InterPro Domains	ATP-dependent RNA helicase DEAD-box, conserved site	0.0116	CG32344|CG9253|Dbp45A	351	538|588|457	IPR000629
GO Process	transcription by RNA polymerase I	0.0117	Tif-IA|l(2)37Cg	351	550|575	GO.0006360
InterPro Domains	50S ribosomal protein L30e-like	0.0118	pelo|RpL30	351	573|421	IPR029064
UniProt Keywords	Phosphoprotein	0.013	kz|CG7338|Aatf|CG13096|CG9246|Set|FK506-bp1|mod|RpI1|nclb|Mys45A|Nop60B	351	542|472|540|536|371|488|370|481|563|399|586|627	KW-0597
InterPro Domains	WD40 repeat, conserved site	0.0133	CG12608|CG9799|nclb|CG5033	351	454|618|399|430	IPR019775
InterPro Domains	Ribosomal protein L2, domain 2	0.0133	RpL14|RpL6	351	613|366	IPR014722
InterPro Domains	Translation protein SH3-like domain superfamily	0.0133	RpL14|RpL6	351	613|366	IPR008991
GO Process	snoRNA metabolic process	0.0167	CG4038|Nop60B	351	416|627	GO.0016074
GO Function	ribonucleoprotein complex binding	0.0183	pelo|CG5033|CG17514	351	573|430|527	GO.0043021
GO Process	sperm chromatin decondensation	0.0194	Nlp|CG7911	351	511|401	GO.0035041
GO Process	regulation of transcription by RNA polymerase I	0.0194	Tif-IA|nclb	351	550|399	GO.0006356
InterPro Domains	Nucleic acid-binding, OB-fold	0.0205	CG5728|RpS28-like|CG7339	351	458|565|365	IPR012340
GO Function	rRNA methyltransferase activity	0.0244	CG8939|CG8545	351	478|545	GO.0008649
InterPro Domains	WD40/YVTN repeat-like-containing domain superfamily	0.0257	CG12608|CG9799|CG30349|CG5033|CG7845	351	454|618|569|430|463	IPR015943
UniProt Keywords	DNA-directed RNA polymerase	0.0317	RpI1|l(2)37Cg	351	563|575	KW-0240
GO Function	histone binding	0.0367	CG9246|Nlp|CG7911	351	371|511|401	GO.0042393
InterPro Domains	RNA recognition motif domain	0.0423	CG4806|Eap|CG3335|mod	351	516|428|614|481	IPR000504
GO Process	rRNA methylation	0.0423	CG8939|CG8545	351	478|545	GO.0031167
GO Function	ribosome binding	0.0436	pelo|CG17514	351	573|527	GO.0043022
InterPro Domains	Translation protein, beta-barrel domain superfamily	0.0447	CG4038|HBS1	351	416|451	IPR009000
InterPro Domains	WD40-repeat-containing domain	0.0451	CG12608|CG9799|nclb|CG5033	351	454|618|399|430	IPR017986
Table S10. The table list the enrichment of the active modules identified at days 1, 4 and 20.

## Sheet: module2
category	description	FDR value	genes	p-value	term name
GO Process	small molecule metabolic process	4.74E-11	CG3011|Spat|ade5|CG1673|aay|ade2|CG8665|Nmdmc|AdSL|Mdh2|CG10924|Pepck	1.82E-13	GO.0044281
Reactome Pathways	Metabolism	6.14E-11	CG3011|Spat|ade5|CG1673|aay|ade2|CG8665|Nmdmc|AdSL|Mdh2|CG10924|Pepck	2.92E-12	DME-1430728
KEGG Pathways	Metabolic pathways	1.38E-9	CG3011|Spat|ade5|CG1673|aay|ade2|Nmdmc|AdSL|Mdh2|CG10924|Pepck	7.69E-11	dme01100
Reactome Pathways	Purine ribonucleoside monophosphate biosynthesis	2.4E-6	ade5|ade2|AdSL	2.29E-7	DME-73817
GO Process	alpha-amino acid biosynthetic process	3.03E-6	CG3011|Spat|CG1673|aay	4.6E-8	GO.1901607
GO Process	tetrahydrofolate metabolic process	3.03E-6	CG3011|CG8665|Nmdmc	9.62E-8	GO.0046653
GO Process	small molecule biosynthetic process	3.03E-6	CG3011|Spat|CG1673|aay|CG10924|Pepck	6.06E-8	GO.0044283
GO Process	carboxylic acid metabolic process	3.03E-6	CG3011|Spat|CG1673|aay|CG8665|Nmdmc|Mdh2	2.33E-8	GO.0019752
GO Process	biosynthetic process	3.03E-6	CG3011|Spat|ade5|CG1673|aay|ade2|CG8665|AdSL|CG10924|Pepck	8.71E-8	GO.0009058
Reactome Pathways	Metabolism of folate and pterines	3.13E-6	CG3011|CG8665|Nmdmc	4.48E-7	DME-196757
KEGG Pathways	One carbon pool by folate	3.27E-6	CG3011|CG8665|Nmdmc	3.64E-7	dme00670
GO Process	one-carbon metabolic process	3.44E-6	CG3011|CG8665|Nmdmc	1.32E-7	GO.0006730
GO Process	serine family amino acid biosynthetic process	5.41E-6	CG3011|Spat|aay	2.29E-7	GO.0009070
UniProt Keywords	Purine biosynthesis	7.56E-6	ade5|ade2|AdSL	2.29E-7	KW-0658
UniProt Keywords	One-carbon metabolism	7.56E-6	CG3011|CG8665|Nmdmc	2.29E-7	KW-0554
KEGG Pathways	Glycine, serine and threonine metabolism	2.14E-5	CG3011|Spat|aay	3.56E-6	dme00260
KEGG Pathways	Carbon metabolism	2.27E-5	CG3011|Spat|aay|Mdh2	5.05E-6	dme01200
KEGG Pathways	Glyoxylate and dicarboxylate metabolism	2.27E-5	CG3011|Spat|Mdh2	5.17E-6	dme00630
Reactome Pathways	Gluconeogenesis	2.37E-5	Mdh2|CG10924|Pepck	5.64E-6	DME-70263
GO Process	organic substance biosynthetic process	2.44E-5	CG3011|Spat|ade5|CG1673|aay|ade2|AdSL|CG10924|Pepck	1.31E-6	GO.1901576
KEGG Pathways	Pyruvate metabolism	3.58E-5	Mdh2|CG10924|Pepck	1.36E-5	dme00620
KEGG Pathways	Citrate cycle (TCA cycle)	3.58E-5	Mdh2|CG10924|Pepck	1.19E-5	dme00020
Reactome Pathways	Metabolism of amino acids and derivatives	3.93E-5	CG3011|Spat|CG1673|aay	1.12E-5	DME-71291
UniProt Keywords	Pyridoxal phosphate	4.32E-5	CG3011|Spat|CG1673	3.93E-6	KW-0663
UniProt Keywords	Lyase	5.37E-5	ade5|AdSL|CG10924|Pepck	6.51E-6	KW-0456
GO Process	organonitrogen compound biosynthetic process	7.03E-5	CG3011|Spat|ade5|CG1673|aay|ade2|AdSL	4.59E-6	GO.1901566
KEGG Pathways	Biosynthesis of amino acids	8.74E-5	CG3011|CG1673|aay	3.88E-5	dme01230
GO Process	10-formyltetrahydrofolate metabolic process	1.2E-4	CG8665|Nmdmc	9.34E-6	GO.0009256
GO Process	L-serine biosynthetic process	1.2E-4	CG3011|aay	9.34E-6	GO.0006564
GO Process	'de novo' IMP biosynthetic process	1.2E-4	ade5|ade2	9.34E-6	GO.0006189
GO Function	carboxy-lyase activity	1.4E-4	ade5|CG10924|Pepck	2.07E-6	GO.0016831
GO Process	glycine biosynthetic process	1.5E-4	CG3011|Spat	1.4E-5	GO.0006545
GO Function	lyase activity	1.9E-4	ade5|AdSL|CG10924|Pepck	7.8E-6	GO.0016829
GO Function	hydroxymethyl-, formyl- and related transferase activity	1.9E-4	CG3011|CG8665	1.96E-5	GO.0016742
GO Function	phosphoenolpyruvate carboxykinase (GTP) activity	1.9E-4	CG10924|Pepck	5.61E-6	GO.0004613
GO Function	catalytic activity	1.9E-4	CG3011|Spat|ade5|CG1673|aay|ade2|CG8665|Nmdmc|AdSL|Mdh2|CG10924|Pepck	7.29E-6	GO.0003824
InterPro Domains	Phosphoenolpyruvate carboxykinase, GTP-utilising, N-terminal	2.7E-4	CG10924|Pepck	5.61E-6	IPR035078
InterPro Domains	Phosphoenolpyruvate carboxykinase, C-terminal P-loop domain	2.7E-4	CG10924|Pepck	5.61E-6	IPR035077
InterPro Domains	Phosphoenolpyruvate carboxykinase, GTP-utilising, conserved site	2.7E-4	CG10924|Pepck	5.61E-6	IPR018091
InterPro Domains	Phosphoenolpyruvate carboxykinase, C-terminal	2.7E-4	CG10924|Pepck	5.61E-6	IPR013035
InterPro Domains	Phosphoenolpyruvate carboxykinase, N-terminal	2.7E-4	CG10924|Pepck	5.61E-6	IPR008210
InterPro Domains	Phosphoenolpyruvate carboxykinase, GTP-utilising	2.7E-4	CG10924|Pepck	5.61E-6	IPR008209
GO Process	purine ribonucleoside monophosphate biosynthetic process	3.9E-4	ade5|ade2|AdSL	4.24E-5	GO.0009168
GO Process	organic substance metabolic process	4.1E-4	CG3011|Spat|ade5|CG1673|aay|ade2|CG8665|Nmdmc|AdSL|Mdh2|CG10924|Pepck	4.93E-5	GO.0071704
Reactome Pathways	Branched-chain amino acid catabolism	4.1E-4	CG3011|CG1673	2.1E-4	DME-70895
GO Process	gluconeogenesis	4.8E-4	CG10924|Pepck	6.14E-5	GO.0006094
GO Function	oxidoreductase activity, acting on the CH-NH group of donors, NAD or NADP as acceptor	5.1E-4	CG8665|Nmdmc	6.14E-5	GO.0016646
GO Process	carbohydrate metabolic process	5.3E-4	Nmdmc|Mdh2|CG10924|Pepck	7.48E-5	GO.0005975
UniProt Keywords	Decarboxylase	5.6E-4	ade5|Pepck	8.46E-5	KW-0210
UniProt Keywords	Aminotransferase	5.6E-4	Spat|CG1673	9.75E-5	KW-0032
UniProt Keywords	Multifunctional enzyme	5.9E-4	ade5|Nmdmc	1.4E-4	KW-0511
UniProt Keywords	Amino-acid biosynthesis	5.9E-4	CG1673|aay	1.3E-4	KW-0028
GO Component	mitochondrion	6.6E-4	CG3011|CG1673|Nmdmc|Mdh2|CG10924|Pepck	4.12E-5	GO.0005739
GO Component	cytoplasm	6.6E-4	CG3011|Spat|ade5|CG1673|ade2|CG8665|Nmdmc|AdSL|Mdh2|CG10924|Pepck	7.09E-5	GO.0005737
KEGG Pathways	Purine metabolism	7.1E-4	ade5|ade2|AdSL	3.5E-4	dme00230
GO Function	transaminase activity	7.3E-4	Spat|CG1673	9.75E-5	GO.0008483
KEGG Pathways	Alanine, aspartate and glutamate metabolism	7.7E-4	Spat|AdSL	4.3E-4	dme00250
KEGG Pathways	Cysteine and methionine metabolism	8.9E-4	CG1673|Mdh2	5.5E-4	dme00270
GO Process	neurotransmitter biosynthetic process	9.5E-4	CG3011|Spat	1.4E-4	GO.0042136
GO Process	cellular biosynthetic process	9.8E-4	CG3011|Spat|ade5|CG1673|aay|ade2|AdSL	1.5E-4	GO.0044249
GO Process	primary metabolic process	0.0013	CG3011|Spat|ade5|CG1673|aay|ade2|Nmdmc|AdSL|Mdh2|CG10924|Pepck	2.0E-4	GO.0044238
GO Process	purine ribonucleotide biosynthetic process	0.0013	ade5|ade2|AdSL	2.1E-4	GO.0009152
UniProt Keywords	Magnesium	0.0015	aay|ade2|Nmdmc	4.1E-4	KW-0460
GO Process	coenzyme metabolic process	0.0017	CG3011|CG8665|Nmdmc	3.2E-4	GO.0006732
KEGG Pathways	Glycolysis / Gluconeogenesis	0.0022	CG10924|Pepck	0.0014	dme00010
GO Process	organonitrogen compound metabolic process	0.0023	CG3011|Spat|ade5|CG1673|aay|ade2|CG8665|Nmdmc|AdSL	4.7E-4	GO.1901564
GO Process	drug metabolic process	0.0024	CG3011|Spat|AdSL|Mdh2	5.1E-4	GO.0017144
KEGG Pathways	FoxO signaling pathway	0.0028	CG10924|Pepck	0.002	dme04068
InterPro Domains	Pyridoxal phosphate-dependent transferase domain 1	0.003	CG3011|Spat	4.3E-4	IPR015422
InterPro Domains	Pyridoxal phosphate-dependent transferase	0.0035	CG3011|Spat	5.8E-4	IPR015424
InterPro Domains	Pyridoxal phosphate-dependent transferase, major domain	0.0035	CG3011|Spat	5.8E-4	IPR015421
GO Function	ligase activity, forming carbon-nitrogen bonds	0.0044	ade5|ade2	7.9E-4	GO.0016879
GO Function	magnesium ion binding	0.0044	aay|Nmdmc	8.3E-4	GO.0000287
GO Process	cellular metabolic process	0.0046	CG3011|Spat|ade5|CG1673|aay|ade2|CG8665|Nmdmc|AdSL|Mdh2	0.0011	GO.0044237
GO Process	behavioral response to ethanol	0.006	CG3011|aay	0.0014	GO.0048149
GO Process	cofactor metabolic process	0.0064	CG3011|CG8665|Nmdmc	0.0016	GO.0051186
GO Process	carboxylic acid catabolic process	0.0091	Spat|CG8665	0.0025	GO.0046395
GO Process	response to antibiotic	0.0109	CG3011|aay	0.0033	GO.0046677
InterPro Domains	NAD(P)-binding domain	0.011	Nmdmc|Mdh2	0.0022	IPR016040
GO Process	heterocycle metabolic process	0.0111	CG3011|ade5|ade2|CG8665|Nmdmc|AdSL	0.0034	GO.0046483
GO Process	cellular aromatic compound metabolic process	0.013	CG3011|ade5|ade2|CG8665|Nmdmc|AdSL	0.004	GO.0006725
GO Process	organic cyclic compound metabolic process	0.0149	CG3011|ade5|ade2|CG8665|Nmdmc|AdSL	0.0046	GO.1901360
UniProt Keywords	Ligase	0.015	ade5|ade2	0.0046	KW-0436
GO Process	cellular nitrogen compound metabolic process	0.0251	CG3011|ade5|ade2|CG8665|Nmdmc|AdSL	0.0083	GO.0034641
GO Process	phosphate-containing compound metabolic process	0.0305	ade5|aay|ade2|AdSL	0.0104	GO.0006796
GO Process	response to toxic substance	0.0374	CG3011|aay	0.0135	GO.0009636
InterPro Domains	NAD(P)-binding domain superfamily	0.0428	Nmdmc|Mdh2	0.0096	IPR036291
GO Function	GTP binding	0.0439	CG10924|Pepck	0.0105	GO.0005525

## Sheet: module3
category	description	FDR value	genes	term name
SMART Domains	BPTI/Kunitz family of serine protease inhibitors.	2.27E-6	CG16712|CG16713|CG16704	SM00131
InterPro Domains	Proteinase inhibitor I2, Kunitz, conserved site	3.42E-6	CG16712|CG16713|CG16704	IPR020901
InterPro Domains	Pancreatic trypsin inhibitor Kunitz domain	1.18E-5	CG16712|CG16713|CG16704	IPR002223
InterPro Domains	Pancreatic trypsin inhibitor Kunitz domain superfamily	1.27E-5	CG16712|CG16713|CG16704	IPR036880
GO Component	larval serum protein complex	2.22E-5	Lsp1beta|Lsp2	GO.0005616
UniProt Keywords	Storage protein	2.22E-5	Lsp1beta|Lsp2	KW-0758
InterPro Domains	Hemocyanin, C-terminal domain superfamily	4.99E-5	Lsp1beta|Lsp2	IPR037020
InterPro Domains	Hemocyanin, N-terminal domain superfamily	4.99E-5	Lsp1beta|Lsp2	IPR036697
InterPro Domains	Hemocyanin/hexamerin	4.99E-5	Lsp1beta|Lsp2	IPR013788
InterPro Domains	Uncharacterised domain, di-copper centre	4.99E-5	Lsp1beta|Lsp2	IPR008922
InterPro Domains	Hemocyanin, N-terminal	4.99E-5	Lsp1beta|Lsp2	IPR005204
InterPro Domains	Hemocyanin, C-terminal	4.99E-5	Lsp1beta|Lsp2	IPR005203
InterPro Domains	Hemocyanin/hexamerin middle domain	4.99E-5	Lsp1beta|Lsp2	IPR000896
UniProt Keywords	Signal	7.48E-5	CG1468|CG16712|CG16713|CG16704|Lsp1beta|Lsp2|CG34166|CG2233	KW-0732
GO Function	serine-type endopeptidase inhibitor activity	7.63E-5	CG16712|CG16713|CG16704	GO.0004867
InterPro Domains	Immunoglobulin E-set	9.5E-4	Lsp1beta|Lsp2	IPR014756
GO Process	negative regulation of endopeptidase activity	0.0017	CG16712|CG16713|CG16704	GO.0010951
UniProt Keywords	Secreted	0.0206	Lsp1beta|Lsp2	KW-0964

## Sheet: module4
category	description	FDR value	genes	term name
SMART Domains	Trypsin-like serine protease	8.17E-6	CG9676|CG8329|CG3088|CG7829	SM00020
InterPro Domains	Peptidase S1, PA clan	2.08E-5	CG9676|CG8329|CG3088|CG7829	IPR009003
InterPro Domains	Peptidase S1A, chymotrypsin family	2.08E-5	CG9676|CG8329|CG3088|CG7829	IPR001314
InterPro Domains	Serine proteases, trypsin domain	2.08E-5	CG9676|CG8329|CG3088|CG7829	IPR001254
InterPro Domains	C-type lectin, conserved site	2.67E-5	CG8343|CG11211	IPR018378
UniProt Keywords	Disulfide bond	7.84E-5	CG9676|CG8329|CG7829|CG8343|CG11211	KW-1015
InterPro Domains	Serine proteases, trypsin family, histidine active site	1.4E-4	CG9676|CG8329|CG7829	IPR018114
SMART Domains	C-type lectin (CTL) or carbohydrate-recognition domain (CRD)	2.1E-4	CG8343|CG11211	SM00034
InterPro Domains	C-type lectin fold	3.0E-4	CG8343|CG11211	IPR016187
InterPro Domains	C-type lectin-like/link domain superfamily	3.0E-4	CG8343|CG11211	IPR016186
InterPro Domains	C-type lectin-like	3.0E-4	CG8343|CG11211	IPR001304
UniProt Keywords	Lectin	6.4E-4	CG8343|CG11211	KW-0430
GO Function	serine-type endopeptidase activity	0.0017	CG9676|CG8329|CG7829	GO.0004252
UniProt Keywords	Signal	0.0018	CG9676|CG8329|CG3088|CG7829|CG8343|CG11211	KW-0732
GO Function	carbohydrate binding	0.0032	CG8343|CG11211	GO.0030246
GO Process	proteolysis	0.0032	CG9676|CG8329|CG3088|CG7829	GO.0006508
UniProt Keywords	Hydrolase	0.0076	CG9676|CG8329|CG3088|CG7829	KW-0378

## Sheet: module5
category	description	FDR value	genes	term name
InterPro Domains	NAD(P)-binding domain superfamily	6.43E-5	CG3699|CG3609|Sodh-1	IPR036291
KEGG Pathways	Pentose and glucuronate interconversions	4.9E-4	CG3609|Sodh-1	dme00040
UniProt Keywords	Oxidoreductase	0.0013	CG3699|CG3609|Sodh-1	KW-0560
GO Function	oxidoreductase activity	0.0046	CG3699|CG3609|Sodh-1	GO.0016491
GO Process	oxidation-reduction process	0.0166	CG3699|CG3609|Sodh-1	GO.0055114
GO Process	small molecule catabolic process	0.0166	CG3699|CG32444	GO.0044282
GO Function	catalytic activity	0.039	CG3699|CG3609|CG32444|Sodh-1	GO.0003824

## Sheet: module6
category	description	FDR value	genes	term name
InterPro Domains	Attacin, C-terminal	2.33E-9	AttA|AttB|AttC	IPR005521
InterPro Domains	Attacin, N-terminal	2.33E-9	AttA|AttB|AttC	IPR005520
InterPro Domains	Attacin/Sarcotoxin-2	2.66E-9	AttA|AttB|AttC	IPR040428
GO Process	defense response to Gram-positive bacterium	3.4E-8	edin|AttA|AttB|AttC	GO.0050830
GO Process	humoral immune response	6.72E-8	edin|AttA|AttB|AttC	GO.0006959
UniProt Keywords	Antibiotic	1.36E-7	AttA|AttB|AttC	KW-0044
GO Process	antibacterial humoral response	5.92E-7	AttA|AttB|AttC	GO.0019731
UniProt Keywords	Innate immunity	4.23E-6	AttA|AttB|AttC	KW-0399
GO Component	extracellular space	1.12E-5	edin|AttA|AttB|AttC	GO.0005615
UniProt Keywords	Secreted	2.2E-4	AttA|AttB|AttC	KW-0964
UniProt Keywords	Cleavage on pair of basic residues	2.2E-4	AttA|AttB	KW-0165
GO Process	defense response to Gram-negative bacterium	3.6E-4	edin|AttA	GO.0050829
GO Process	multi-organism process	6.2E-4	edin|AttA|AttB|AttC	GO.0051704
UniProt Keywords	Polymorphism	0.001	AttB|AttC	KW-0621
UniProt Keywords	Signal	0.0129	edin|AttA|AttB|AttC	KW-0732

## Sheet: module7
category	description	FDR value	genes	term name
InterPro Domains	Actin, conserved site	3.19E-9	Act57B|Act79B|Act88F	IPR004001
InterPro Domains	Actin/actin-like conserved site	3.8E-9	Act57B|Act79B|Act88F	IPR020902
InterPro Domains	Actin family	7.23E-9	Act57B|Act79B|Act88F	IPR004000
SMART Domains	Actin	7.23E-9	Act57B|Act79B|Act88F	SM00268
UniProt Keywords	Oxidation	1.9E-8	Act57B|Act79B|Act88F	KW-0558
GO Component	actin cytoskeleton	6.76E-8	Act57B|Act79B|Act88F|Dmn	GO.0015629
GO Component	actin filament	1.47E-7	Act57B|Act79B|Act88F	GO.0005884
UniProt Keywords	Cytoskeleton	2.18E-7	Act57B|Act79B|Act88F|Dmn	KW-0206
KEGG Pathways	Phototransduction - fly	2.62E-7	Act57B|Act79B|Act88F	dme04745
UniProt Keywords	Acetylation	2.74E-7	Act57B|Act79B|Act88F	KW-0007
UniProt Keywords	Methylation	3.55E-7	Act57B|Act79B|Act88F	KW-0488
GO Function	structural constituent of cytoskeleton	3.68E-7	Act57B|Act79B|Act88F	GO.0005200
KEGG Pathways	Hippo signaling pathway - fly	4.77E-7	Act57B|Act79B|Act88F	dme04391
KEGG Pathways	Phagosome	9.04E-7	Act57B|Act79B|Act88F	dme04145
UniProt Keywords	Muscle protein	2.54E-5	Act79B|Act88F	KW-0514
GO Process	cytoskeleton organization	4.0E-4	Act57B|Act79B|Act88F|Dmn	GO.0007010
UniProt Keywords	ATP-binding	5.0E-4	Act57B|Act79B|Act88F	KW-0067
GO Process	striated muscle cell development	0.0104	Act57B|Act88F	GO.0055002
GO Process	mitotic cell cycle process	0.0386	Act57B|Dmn	GO.1903047
GO Process	cell development	0.048	Act57B|Act88F|Dmn	GO.0048468

## Sheet: module8
category	description	FDR value	genes	term name
UniProt Keywords	Ubiquinone	1.56E-6	ND-MNLL|ND-MWFE|CG40472	KW-0830
GO Component	mitochondrial respiratory chain complex I	2.53E-6	ND-MNLL|ND-MWFE|CG40472	GO.0005747
GO Component	mitochondrial inner membrane	2.53E-6	ND-MNLL|ND-MWFE|CG40472|CG8026	GO.0005743
KEGG Pathways	Oxidative phosphorylation	8.4E-6	ND-MNLL|ND-MWFE|CG40472	dme00190
KEGG Pathways	Metabolic pathways	0.0014	ND-MNLL|ND-MWFE|CG40472	dme01100

## Sheet: module9
category	description	FDR value	genes	term name
UniProt Keywords	Signal	6.5E-4	CG3777|CG11413|serp|PeriA|Cpr100A|CG43164	KW-0732
SMART Domains	Chitin-binding domain type 2	0.0016	serp|PeriA	SM00494
InterPro Domains	Chitin binding domain superfamily	0.0083	serp|PeriA	IPR036508
InterPro Domains	Chitin binding domain	0.0083	serp|PeriA	IPR002557
GO Function	chitin binding	0.0199	serp|PeriA	GO.0008061
GO Component	extracellular matrix	0.0455	serp|Cpr100A	GO.0031012
GO Component	extracellular region	0.0467	serp|PeriA|Cpr100A	GO.0005576

## Sheet: module10
category	description	FDR value	genes	term name
KEGG Pathways	Folate biosynthesis	5.64E-6	CG12116|ple|Dhpr	dme00790
GO Process	regulation of adult chitin-containing cuticle pigmentation	0.0088	ple|Hr38	GO.0048082
InterPro Domains	Short-chain dehydrogenase/reductase SDR	0.0121	CG12116|Dhpr	IPR002347
GO Process	regulation of multicellular organismal process	0.0278	ple|Hr38|CG34355|Hsp83	GO.0051239
KEGG Pathways	Metabolic pathways	0.0311	CG12116|ple|Dhpr	dme01100
InterPro Domains	NAD(P)-binding domain superfamily	0.0386	CG12116|Dhpr	IPR036291

[truncated: 28 more sheets: module11, module12, module13, module14, module15, module16, module17, module18, module19, module20, module21, module22, module23, module24, module25, module26, module27, module28, module29, module30 …]
