# Supplementary material for: Temporal and sequential order of nonoverlapping gene networks unraveled in mated female Drosophila
Source: Life Sci Alliance. 2021 Nov 29;5(2):e202101119. doi: 10.26508/lsa.202101119 (PMC8645335; doi:10.26508/lsa.202101119)
Supplement: Supplementary file 11 [file LSA-2021-01119_TableS11.xlsx]

## Sheet: module1
category	description	FDR value	genes	term name
InterPro Domains	Hemocyanin, C-terminal domain superfamily	5.3E-5	Lsp1gamma|Fbp1	IPR037020
InterPro Domains	Hemocyanin, N-terminal domain superfamily	5.3E-5	Lsp1gamma|Fbp1	IPR036697
InterPro Domains	Hemocyanin/hexamerin	5.3E-5	Lsp1gamma|Fbp1	IPR013788
InterPro Domains	Hemocyanin, N-terminal	5.3E-5	Lsp1gamma|Fbp1	IPR005204
InterPro Domains	Hemocyanin, C-terminal	5.3E-5	Lsp1gamma|Fbp1	IPR005203
InterPro Domains	Immunoglobulin E-set	3.2E-4	Lsp1gamma|Fbp1	IPR014756
UniProt Keywords	Polymorphism	0.0043	Fbp2|Obp99b	KW-0621
UniProt Keywords	Secreted	0.0152	Lsp1gamma|Obp99b	KW-0964
GO Component	extracellular space	0.0245	Lsp1gamma|Obp99b	GO.0005615
Table S11. The table list the enrichment of the active modules identified at days 1, 4 and 20.

## Sheet: module2
category	description	FDR value	genes	term name
InterPro Domains	Tyrosinase copper-binding domain	1.36E-5	PPO2|PPO1	IPR002227
GO Process	multi-organism cellular process	1.47E-5	Sp7|PPO2|PPO1	GO.0044764
GO Process	multi-organism metabolic process	1.47E-5	Sp7|PPO2|PPO1	GO.0044033
GO Process	melanization defense response	1.47E-5	Sp7|PPO2|PPO1	GO.0035006
GO Function	dopamine monooxygenase activity	2.04E-5	PPO2|PPO1	GO.0036264
GO Function	L-DOPA monooxygenase activity	2.04E-5	PPO2|PPO1	GO.0036263
InterPro Domains	Hemocyanin, C-terminal domain superfamily	3.06E-5	PPO2|PPO1	IPR037020
InterPro Domains	Hemocyanin, N-terminal domain superfamily	3.06E-5	PPO2|PPO1	IPR036697
InterPro Domains	Hemocyanin/hexamerin	3.06E-5	PPO2|PPO1	IPR013788
InterPro Domains	Uncharacterised domain, di-copper centre	3.06E-5	PPO2|PPO1	IPR008922
InterPro Domains	Hemocyanin, N-terminal	3.06E-5	PPO2|PPO1	IPR005204
InterPro Domains	Hemocyanin, C-terminal	3.06E-5	PPO2|PPO1	IPR005203
InterPro Domains	Hemocyanin/hexamerin middle domain	3.06E-5	PPO2|PPO1	IPR000896
KEGG Pathways	Tyrosine metabolism	3.4E-5	Tdc2|PPO1	dme00350
GO Process	dopamine metabolic process	7.58E-5	PPO2|PPO1	GO.0042417
GO Process	ammonium ion metabolic process	3.2E-4	PPO2|PPO1	GO.0097164
InterPro Domains	Immunoglobulin E-set	3.6E-4	PPO2|PPO1	IPR014756
GO Process	defense response to fungus	5.0E-4	PPO2|PPO1	GO.0050832
GO Process	defense response to Gram-positive bacterium	5.4E-4	PPO2|PPO1	GO.0050830
UniProt Keywords	Zymogen	6.6E-4	Sp7|PPO2	KW-0865
GO Process	response to stimulus	0.0054	Sp7|Tdc2|PPO2|PPO1	GO.0050896
GO Process	organonitrogen compound metabolic process	0.0072	Sp7|Tdc2|PPO2|PPO1	GO.1901564
GO Process	drug metabolic process	0.0173	PPO2|PPO1	GO.0017144
UniProt Keywords	Secreted	0.0221	Sp7|PPO2	KW-0964
UniProt Keywords	Metal-binding	0.0221	Sp7|PPO2|PPO1	KW-0479
GO Process	cellular metabolic process	0.023	Sp7|Tdc2|PPO2|PPO1	GO.0044237
GO Function	catalytic activity	0.0286	Sp7|Tdc2|PPO2|PPO1	GO.0003824
UniProt Keywords	Oxidoreductase	0.0307	PPO2|PPO1	KW-0560
UniProt Keywords	Glycoprotein	0.0307	Sp7|PPO2	KW-0325
UniProt Keywords	Disulfide bond	0.043	Sp7|PPO2	KW-1015
GO Process	oxidation-reduction process	0.0442	PPO2|PPO1	GO.0055114

## Sheet: module3
category	description	FDR value	genes	term name
InterPro Domains	Chitin binding domain superfamily	4.03E-8	Muc68D|CG14645|CG34324|CG14125	IPR036508
GO Function	chitin binding	1.96E-7	Muc68D|CG14645|CG34324|CG14125	GO.0008061
GO Process	chitin metabolic process	4.38E-7	Muc68D|CG14645|CG34324|CG14125	GO.0006030
SMART Domains	Chitin-binding domain type 2	2.25E-6	Muc68D|CG34324|CG14125	SM00494
InterPro Domains	Chitin binding domain	5.65E-6	Muc68D|CG34324|CG14125	IPR002557
GO Process	drug metabolic process	8.08E-6	Muc68D|CG14645|CG34324|CG14125	GO.0017144
GO Function	drug binding	1.6E-4	Muc68D|CG14645|CG34324|CG14125	GO.0008144
UniProt Keywords	Signal	4.9E-4	CG3906|Muc68D|CG14645|CG34324|CG14125	KW-0732
GO Component	extracellular region	0.0058	Muc68D|CG34324|CG14125	GO.0005576

## Sheet: module4
category	description	FDR value	genes	term name
InterPro Domains	Transcription activator MBF2	5.09E-5	CG15043|CG13323	IPR031734
InterPro Domains	Protein TsetseEP	5.09E-5	CG10912|CG10911	IPR007931
UniProt Keywords	Signal	0.0121	CG15043|CG10912|CG10911|CG13323|CG10910	KW-0732
