# Supplementary material for: Temporal and sequential order of nonoverlapping gene networks unraveled in mated female Drosophila
Source: Life Sci Alliance. 2021 Nov 29;5(2):e202101119. doi: 10.26508/lsa.202101119 (PMC8645335; doi:10.26508/lsa.202101119)
Supplement: Supplementary file 12 [file LSA-2021-01119_TableS12.xlsx]

## Sheet: Modules retrieved by ClustEx2
Gene	Module
Cpr23B	3
Cpr49Ah	3
exp	3
CG14186	4
CG17778	4
CG31676	15
CG6583	15
CG9338	15
twit	15
CG16798	16
pot	16
CG13893	17
Est-Q	17
CG15822	18
retm	18
CG31689	19
CG6067	19
Cyp6a21	20
Cyp6a9	20
CG13678	21
CG13679	21
CG13155	25
CG17738	25
CG33060	25
CG34227	25
CG10570	51
CG17325	51
CG2678	57
CG31808	57
CG3457	57
CNMa	64
CNMaR	64
Trissin	64
natalisin	64
Arc42	66
CG10514	66
CG11892	66
pn	76
wapl	76
HP1D3csd	82
HP1Lcsd	82
Oxp	82
Skadu	82
CG11474	92
CG5554	92
CG9497	92
CG5287	107
wol	107
xit	107
Cp190	123
fs(1)h	123
CG13024	127
CG34303	127
Sptr	128
se	128
CG3349	131
NAAT1	131
CG43117	134
CG4552	134
CG4577	134
CG2617	135
CG7518	135
CG8531	135
CG9507	135
CG14120	163
CG15765	163
Np	163
CG34113	187
CG4702	187
beat-IIb	187
dpr17	187
CG11911	197
Jon65Aii	197
epsilonTry	197
CG11852	206
CG17819	206
Indy-2	210
mthl2	210
CG7497	214
Spn42Da	214
l(2)37Cc	214
Bili	224
CG43736	224
CG15876	231
f	231
m	231
sn	231
CG15098	233
CG18273	233
Hsp26	235
Hsp27	235
CG10433	236
JhI-26	236
CG12272	242
CG13531	242
CG5270	242
CG13073	246
CG5151	246
Dic3	246
CG14304	256
CG14995	256
CG31714	256
CG13905	266
CG32073	266
Unc-115b	289
ena	289
CG4115	293
CG7646	293
Osi14	293
Stat92E	305
dome	305
wdp	305
CG34229	306
CG6115	306
wal	306
CG42233	310
CG5225	310
CG3918	317
CG6843	317
EndoB	318
Paip2	318
CG10725	319
CG7567	319
Gr43a	326
Gr64c	326
CG32767	329
wls	329
CG11284	338
CG17707	338
CG3884	339
CG6770	339
del	340
rhi	340
CG2182	348
neur	348
CG9853	349
wge	349
Slob	355
slo	355
CG10177	363
CG7848	363
CG9631	363
Tgi	369
sd	369
Atg4a	373
Atg4b	373
CG4847	373
Drs	374
Mtk	374
CG9629	378
Pdh	378
CG5569	380
Egm	380
CG13065	391
CG17298	391
CG2650	391
CG34217	391
CG6232	409
Cg25C	409
Ndg	409
Ppn	409
prc	409
vkg	409
CG13041	430
CG13059	430
CG13670	430
CG13705	430
Cpr67Fa1	430
TwdlB	430
TwdlJ	430
TwdlK	430
TwdlL	430
TwdlM	430
bnl	433
ect	433
htl	433
pyr	433
ATP7	443
CG31028	443
CG5948	443
Ccs	443
CG32495	444
CG32532	444
CG5493	444
CG5618	444
Ppcs	444
SP1029	444
ninaB	444
GNBP1	465
SPE	465
Toll-7	465
grass	465
modSP	465
psh	465
spheroide	465
sphinx1	465
sphinx2	465
spirit	465
spz	465
CG11656	484
CG31200	484
Ilp2	484
Ilp6	484
ImpL2	484
rdhB	484
BTBD9	490
CG4995	490
Dtg	490
Lsd-2	490
Poxm	490
bi	490
brk	490
fuss	490
hth	490
lds	490
so	490
crp	511
mor	511
polybromo	511
retn	511
CG17349	523
CG17350	523
CG2556	523
CG42258	523
CG43921	523
Cpr11A	523
Cpr62Bb	523
CG13068	554
CG14096	554
CG14568	554
CG14573	554
CG32266	554
CG1648	577
CG16756	577
CG6426	577
CG8675	577
Ace	591
CG2201	591
CG2818	591
CG4757	591
Cp38	591
Cp7Fc	591
Obp19c	591
Vm26Aa	591
Vm26Ab	591
Vm26Ac	591
Vm32E	591
Vm34Ca	591
dec-1	591
psd	591
yellow-g	591
CG8311	598
Ipk1	598
tw	598
CG10700	599
CG5235	599
CG6028	599
PPO1	599
PPO2	599
Skeletor	599
amd	599
e	599
BicC	600
BigH1	600
CG10011	600
CG14036	600
CG14545	600
CG14645	600
CG14814	600
CG34324	600
CG3548	600
CG3906	600
CG6927	600
Cyp6a19	600
Muc12Ea	600
Muc30E	600
Muc68D	600
Muc91C	600
TubA67C	600
cup	600
fs(1)Ya	600
gnu	600
gwl	600
mtrm	600
nos	600
otu	600
smg	600
swa	600
upSET	600
wisp	600
yl	600
CG10581	601
CG14721	601
CG2846	601
CG31469	601
Gug	601
Jhe	601
Jheh1	601
Jheh2	601
Jheh3	601
Mbs	601
ds	601
eve	601
ft	601
fw	601
jhamt	601
lft	601
primo-1	601
primo-2	601
stan	601
twi	601
zfh1	601
CG11596	602
CG7889	602
kin17	602
CG12011	605
Fer1	605
Su(H)	605
ase	605
da	605
jumu	605
l(1)sc	605
uif	605
CG15739	623
CG3301	623
CG42751	623
CG6675	623
CG9360	623
CG12333	624
CG13067	624
CG14838	624
CG2812	624
CG32264	624
rudhira	624
CG1678	626
CG16826	626
CG17802	626
CG7386	626
bora	626
borr	626
mei-S332	626
msb1l	626
Acn	647
Acp1	647
Acp65Aa	647
CG11454	647
CG11999	647
CG12998	647
CG13043	647
CG13676	647
CG14040	647
CG14258	647
CG1677	647
CG16884	647
CG16885	647
CG17271	647
CG17272	647
CG2604	647
CG2852	647
CG31712	647
CG34166	647
CG43347	647
CG4511	647
CG4822	647
CG4962	647
CG5791	647
CG5885	647
CG6218	647
CG6870	647
CG7028	647
CG7079	647
CG7203	647
CG7214	647
CG8417	647
CG8736	647
CG8927	647
CG9220	647
CS-2	647
Ccp84Aa	647
Ccp84Ab	647
Cda4	647
Cht2	647
Cht5	647
Cpr100A	647
Cpr49Ae	647
Cpr50Cb	647
Cpr62Bc	647
Cpr64Aa	647
Cpr76Bd	647
Cpr92F	647
Cpr97Ea	647
Cpr97Eb	647
Csat	647
Cyp4ac3	647
ERp60	647
Efr	647
Eh	647
Fbp1	647
Gale	647
Gasp	647
Gfat1	647
Hexo1	647
Hexo2	647
Idgf2	647
Lsp1alpha	647
Lsp2	647
Manf	647
Max	647
Mio	647
Mnt	647
Obp44a	647
Obp83g	647
Obp99c	647
Oscillin	647
Pnn	647
Spp	647
SsRbeta	647
TRAM	647
Tapdelta	647
UGP	647
bigmax	647
disco	647
ergic53	647
frc	647
kkv	647
kon	647
l(2)34Fc	647
l(3)psg2	647
loj	647
meigo	647
mmy	647
nac	647
nst	647
obst-A	647
obst-B	647
oxt	647
pip	647
prtp	647
serp	647
twr	647
verm	647
wbl	647
Bsg	650
CG11594	650
CG4363	650
CG4377	650
CG7747	650
CG9413	650
Cpr49Ab	650
Cpr60D	650
Cpr65Au	650
Mal-A1	650
Mal-A2	650
Mal-A6	650
Mal-A7	650
Mal-A8	650
nrv2	650
tobi	650
Table S12. The table lists the modules identified by ClustEx2 at day 1. For modules containing more than three genes, the best GO enrichment with biological process terms is specified.

## Sheet: module to genes
module	module size	Best GO BP enrichment	genes in module
module 3	3		Cpr23B	Cpr49Ah	exp
module 4	2		CG14186	CG17778
module 15	4	modulation of chemical synaptic transmission (0.00015)	CG31676	CG6583	CG9338	twit
module 16	2		CG16798	pot
module 17	2		CG13893	Est-Q
module 18	2		CG15822	retm
module 19	2		CG31689	CG6067
module 20	2		Cyp6a21	Cyp6a9
module 21	2		CG13678	CG13679
module 25	4	/	CG13155	CG17738	CG33060	CG34227
module 51	2		CG10570	CG17325
module 57	3		CG2678	CG31808	CG3457
module 64	4	/	CNMa	CNMaR	Trissin	natalisin
module 66	3		Arc42	CG10514	CG11892
module 76	2		pn	wapl
module 82	4	/	HP1D3csd	HP1Lcsd	Oxp	Skadu
module 92	3		CG11474	CG5554	CG9497
module 107	3		CG5287	wol	xit
module 123	2		Cp190	fs(1)h
module 127	2		CG13024	CG34303
module 128	2		Sptr	se
module 131	2		CG3349	NAAT1
module 134	3		CG43117	CG4552	CG4577
module 135	4	/	CG2617	CG7518	CG8531	CG9507
module 163	3		CG14120	CG15765	Np
module 187	4	/	CG34113	CG4702	beat-IIb	dpr17
module 197	3		CG11911	Jon65Aii	epsilonTry
module 206	2		CG11852	CG17819
module 210	2		Indy-2	mthl2
module 214	3		CG7497	Spn42Da	l(2)37Cc
module 224	2		Bili	CG43736
module 231	4	cuticle pattern formation (0.0012)	CG15876	f	m	sn
module 233	2		CG15098	CG18273
module 235	2		Hsp26	Hsp27
module 236	2		CG10433	JhI-26
module 242	3		CG12272	CG13531	CG5270
module 246	3		CG13073	CG5151	Dic3
module 256	3		CG14304	CG14995	CG31714
module 266	2		CG13905	CG32073
module 289	2		Unc-115b	ena
module 293	3		CG4115	CG7646	Osi14
module 305	3		Stat92E	dome	wdp
module 306	3		CG34229	CG6115	wal
module 310	2		CG42233	CG5225
module 317	2		CG3918	CG6843
module 318	2		EndoB	Paip2
module 319	2		CG10725	CG7567
module 326	2		Gr43a	Gr64c
module 329	2		CG32767	wls
module 338	2		CG11284	CG17707
module 339	2		CG3884	CG6770
module 340	2		del	rhi
module 348	2		CG2182	neur
module 349	2		CG9853	wge
module 355	2		Slob	slo
module 363	3		CG10177	CG7848	CG9631
module 369	2		Tgi	sd
module 373	3		Atg4a	Atg4b	CG4847
module 374	2		Drs	Mtk
module 378	2		CG9629	Pdh
module 380	2		CG5569	Egm
module 391	4	/	CG13065	CG17298	CG2650	CG34217
module 409	6	extracellular matrix organization (2.06e-10)	CG6232	Cg25C	Ndg	Ppn	prc	vkg
module 430	10	chitin-based cuticle development (2.37e-7)	CG13041	CG13059	CG13670	CG13705	Cpr67Fa1	TwdlB	TwdlJ	TwdlK	TwdlL	TwdlM
module 433	4	fibroblast growth factor receptor signaling pathway (0.00031)	bnl	ect	htl	pyr
module 443	4	superoxide metabolic process (5.65e-5)	ATP7	CG31028	CG5948	Ccs
module 444	7	Taurine and hypotaurine metabolism (0.0044)	CG32495	CG32532	CG5493	CG5618	Ppcs	SP1029	ninaB
module 465	11	positive regulation of Toll signaling pathway (8.04e-21), immune response (9.84e-18)	GNBP1	SPE	Toll-7	grass	modSP	psh	spheroide	sphinx1	sphinx2	spirit	spz
module 484	6	/	CG11656	CG31200	Ilp2	Ilp6	ImpL2	rdhB
module 490	11	/	BTBD9	CG4995	Dtg	Lsd-2	Poxm	bi	brk	fuss	hth	lds	so
module 511	4	/	crp	mor	polybromo	retn
module 523	7	/	CG17349	CG17350	CG2556	CG42258	CG43921	Cpr11A	Cpr62Bb
module 554	5	/	CG13068	CG14096	CG14568	CG14573	CG32266
module 577	4	/	CG1648	CG16756	CG6426	CG8675
module 591	15	chorion-containing eggshell formation (1.30e-7)	Ace	CG2201	CG2818	CG4757	Cp38	Cp7Fc	Obp19c	Vm26Aa	Vm26Ab	Vm26Ac	Vm32E	Vm34Ca	dec-1	psd	yellow-g
module 598	3		CG8311	Ipk1	tw
module 599	8	catecholamine metabolic process (2.61e-12)	CG10700	CG5235	CG6028	PPO1	PPO2	Skeletor	amd	e
module 600	29	sexual reproduction (0.00071)	BicC	BigH1	CG10011	CG14036	CG14545	CG14645	CG14814	CG34324	CG3548	CG3906	CG6927	Cyp6a19	Muc12Ea	Muc30E	Muc68D	Muc91C	TubA67C	cup	fs(1)Ya	gnu	gwl	mtrm	nos	otu	smg	swa	upSET	wisp	yl
module 601	21	imaginal disc-derived wing morphogenesis (0.00022)	CG10581	CG14721	CG2846	CG31469	Gug	Jhe	Jheh1	Jheh2	Jheh3	Mbs	ds	eve	ft	fw	jhamt	lft	primo-1	primo-2	stan	twi	zfh1
module 602	3		CG11596	CG7889	kin17
module 605	8	cell fate determination (7.58e-5)	CG12011	Fer1	Su(H)	ase	da	jumu	l(1)sc	uif
module 623	5	/	CG15739	CG3301	CG42751	CG6675	CG9360
module 624	6	/	CG12333	CG13067	CG14838	CG2812	CG32264	rudhira
module 626	8	/	CG1678	CG16826	CG17802	CG7386	bora	borr	mei-S332	msb1l
module 647	100	chitin-based cuticle development (9.35e-18)	Acn	Acp1	Acp65Aa	CG11454	CG11999	CG12998	CG13043	CG13676	CG14040	CG14258	CG1677	CG16884	CG16885	CG17271	CG17272	CG2604	CG2852	CG31712	CG34166	CG43347	CG4511	CG4822	CG4962	CG5791	CG5885	CG6218	CG6870	CG7028	CG7079	CG7203	CG7214	CG8417	CG8736	CG8927	CG9220	CS-2	Ccp84Aa	Ccp84Ab	Cda4	Cht2	Cht5	Cpr100A	Cpr49Ae	Cpr50Cb	Cpr62Bc	Cpr64Aa	Cpr76Bd
module 650	16	cellular carbohydrate metabolic process (5.19e-6)	Bsg	CG11594	CG4363	CG4377	CG7747	CG9413	Cpr49Ab	Cpr60D	Cpr65Au	Mal-A1	Mal-A2	Mal-A6	Mal-A7	Mal-A8	nrv2	tobi
[truncated: 53 more columns]
