# Supplementary material for: Temporal and sequential order of nonoverlapping gene networks unraveled in mated female Drosophila
Source: Life Sci Alliance. 2021 Nov 29;5(2):e202101119. doi: 10.26508/lsa.202101119 (PMC8645335; doi:10.26508/lsa.202101119)
Supplement: Supplementary file 13 [file LSA-2021-01119_TableS13.xlsx]

## Sheet: Modules retrieved by JActiveMod
Module 1	Module 2	Module 3	Module 4	Module 5	Module 6
Cpr76Bd	CG13676	CG13676	Adk2	colt	CG13676
CG8736	Cpr76Bd	Cpr76Bd	Hex-t2	aurA	Cpr76Bd
verm	verm	CG5287	Nplp3	CG6084	verm
Obp83g	Obp83g	verm	CG7328	Gapdh1	Obp83g
CG12998	CG12998	Obp83g	Trxr-1	Pxt	CG12998
Gasp	Acp65Aa	CG12998	TpnC25D	Ect3	CG11395
Acp65Aa	Cpr97Eb	Oscillin	l(2)34Fc	BigH1	Acp65Aa
Cpr97Eb	Cpr97Ea	CG6218	Eip55E	CdsA	Mlc1
Cpr97Ea	Cda4	Acp65Aa	CG5177	Hex-t2	Cpr97Eb
Cda4	Cpr62Bc	Cpr97Eb	Pgi	yip2	Cpr97Ea
uif	CG16884	Cpr97Ea	Galt	Eip55E	Cda4
Cpr62Bc	CG16885	Cda4	CG8927	glu	Cpr62Bc
CG16884	CG13043	CG16884	CG13670	Galt	CG16884
serp	l(2)34Fc	Cpr62Bc	CG10639	CG5177	CG16885
CG16885	Cpr100A	CG16885	Pfk	kdn	CG13043
kkv	Ccp84Aa	CG13043	CG7896	CG1942	l(2)34Fc
CG13043	CG7203	CG1969	kkv	UQCR-C1	Cpr100A
Acp1	CG8736	nst	Fdh	Pfk	Ccp84Aa
l(2)34Fc	CG4962	l(2)34Fc	Ald	swa	CG7203
Cpr100A	CG7896	Cpr100A	Cpr67Fa1	CG6115	CG8927
Pxd	serp	Ccp84Aa	Cpr67Fa2	CG13124	Obp99c
Cpr92F	Cht7	CG7203	CG13676	Ald	CG8736
CG7203	kkv	CG8736	fln	CG8207	Obp56g
	Acp1	Cht2	Mdh2	Nmt	Npc2h
	Cpr92F	mmy	Pgk	Cpr67Fa2	Npc2g
		CG7896	CG12998	CG3609	Obp44a
		serp	Thiolase	ATPsynE	Npc2f
		Cht7	Mf	Mdh2	serp
		kkv	Acp65Aa	l(1)G0255	kkv
		Acp1	CG13705	Mf	Cht7
		Cht5	GlyS	Incenp	Acp1
		Cpr92F	obst-B	GlyS	Cpr92F
			Strn-Mlck	CG3267
			CG13043	Pdk
			CG1969	Pen
			nst	gnu
			CG8199	Gapdh2
			CG7203	fs(1)Ya
			Tpi	CG8199
			Gfat1	CG7203
			GlyP	GstS1
			CG8736	Tpi
			Act57B	Gfat1
			Zasp66	GlyP
			CG16965	CG8736
			Mal-A8	Act57B
			CG6543	pbl
			Mal-A1	CG4747
			Hex-C	Hex-C
			serp	Cht7
			Cht7	CG12262
			obst-E	CG4586
			TpnC47D	TUBA85E
			Argk	CG14655
			Gale	Chc
			Cpr76Bd	Gale
			Ppn	Pfrx
			Pfrx	Cpr97Eb
			Pgm	Cda4
			verm	upSET
			Obp83g	CG4860
			Cpr97Eb	CG9527
			Cpr97Ea	Pak
			CG17361	Desat1
			Cda4	Zw
			Cpr62Bc	Act88F
			Pak	Rpi
			Hmgs	ND-42
			Act88F	AcCoAS
			Rpi	Cyp6a19
			ATPsynbeta	ATPsynbeta
			CG11413	Eno
			Eno	CG9485
			CG5791	SMC2
			CG9485	dom
			AGBE	Acp1
			T3dh	CG10202
			oxt	asp
			Acp1	CG12279
			Mlc2	CG17322
			Cpr92F	Mdh1
			CG12279	CG9467
			Mp20	Oscillin
			Oscillin	Mlc1
			Mlc1	PyK
			PyK	DhpD
			Cat	CG16884
			Aldh	CG4546
			CG15093	CG16885
			CG16884	Cpr100A
			CG16885	P5cr
			CG16886	Gclc
			Cpr100A	Pmm45A
			Ccp84Aa	Cpr78E
			Mbs	UGP
			UGP	arg
			mmy	CG17896
			MFS3	CG9008
			Pgd	Jafrac1
			CG11796	ATPsynD
			ImpL3	Act79B
			Cpr64Aa	MFS3
				nos
				ATPsynG
				CG13377
				CG6415
				TubA67C
				ImpL3
				pont
				Adk2
				ATPsynB
				mor
				Faa
				CG7328
				Trxr-1
				Pih1D1
				Dhpr
				TpnC25D
				wal
				Trxr-2
				l(2)34Fc
				Pgi
				Klp61F
				Egm
				CG5377
				CG10639
				pr
				CG12512
				CG9510
				Fdh
				ND-PDSW
				CG3597
				TpnC41C
				Adh
				fau
				CG30499
				fln
				Pgk
				CG4753
				Thiolase
				porin
				Acp65Aa
				CG9010
				CG13705
				up
				CG13043
				Arc42
				CG1969
				nst
				CG6927
				Klp67A
				otu
				Nxt1
				TBCB
				cmet
				cana
				Zasp66
				CG16965
				WASp
				Mal-A8
				tum
				Hexo2
				dhd
				CG10514
				CG6543
				Mal-A1
				CG17333
				serp
				Oat
				obst-E
				TpnC47D
				CG11873
				Argk
				SCOT
				betaTub56D
				CG5214
				Pgm
				verm
				Obp83g
				Pglym78
				CDase
				CG5023
				Cpr62Bc
				sofe
				futsch
				feo
				BicC
				CG8173
				Gpdh
				CG1213
				CG15117
				lok
				Hmgs
				CG14545
				mad2
				CG5599
				AGBE
				T3dh
				oxt
				CG7997
				Mlc2
				scu
				Cpr92F
				CG3011
				Eip71CD
				Mp20
				CG12746
				Cat
				Aldh
				CycA
				CG13492
				CG15093
				se
				blw
				Klp10A
				CG3902
				Mbs
				CycB
				Trx-2
				mmy
				Got1
				Scp1
				Pgd
				CG9498
				Cyt-c-p
				Est-6
				Mtpalpha
				BubR1
Table S13. The table lists the modules identified by JActiveModules at day 1 and, for each module, the best GO enrichment with biological process terms.

## Sheet: annotations
module	size	Best GO BP enrichment	FDR
Module 1	23	chitin-based cuticle development	3.07e-16
Module 2	25	chitin-based cuticle development	1.86e-17
Module 3	32	chitin-based cuticle development	3.33e-21
Module 4	102	carbohydrate metabolic process	2.16e-27
Module 5	228	carbohydrate metabolic process	2.15e-33
