# Supplementary material for: Temporal and sequential order of nonoverlapping gene networks unraveled in mated female Drosophila
Source: Life Sci Alliance. 2021 Nov 29;5(2):e202101119. doi: 10.26508/lsa.202101119 (PMC8645335; doi:10.26508/lsa.202101119)
Supplement: Supplementary file 16 [file LSA-2021-01119_TableS16.xlsx]

## Sheet: Feuille1
methods	size of modules	GO Biological Process	FDR	High-level GO terms
AMINE (7 modules)	22	chitin-based cuticle development	6.71E-13	cuticle development
	29	mitotic cell cycle	2.51E-9	cell cycle
	12	amide transport	0.0032	transport
	4	vitelline membrane formation involved in chorion-containing eggshell formation	3.4E-4	reproduction
	4	TORC1 signaling	4.5E-4	signaling
	4	/
	8	Golgi vesicle transport	2.26E-9	transport
ClustEx2 (30 modules of size > 3)	4	modulation of chemical synaptic transmission	0.00015	signaling
	4	cuticle pattern formation	0.0012	cuticle development
	6	extracellular matrix organization	2.06e-10	cell organisation
	10	chitin-based cuticle development	2.37e-7	cuticle development
	4	fibroblast growth factor receptor signaling pathway	0.00031	signaling
	4	superoxide metabolic process	5.65e-5	cellular metabolic process
	7	Taurine and hypotaurine metabolism	0.0044	cellular metabolic process
	11	positive regulation of Toll signaling pathway	8.04e-21	signaling
	15	chorion-containing eggshell formation	1.30e-7	reproduction
	8	catecholamine metabolic process	2.61e-12	cellular metabolic process
	29	sexual reproduction	0.00071	reproduction
	21	imaginal disc-derived wing morphogenesis	0.00022	cell differentiation
	8	cell fate determination	7.58e-5	cell differentiation
	100	chitin-based cuticle development	9.35e-18	cuticle development
	16	cellular carbohydrate metabolic process	5.19e-6	cellular metabolic process
	8 modules of size 4	/
	2 modules of size 5	/
	2 modules of size 6	/
	7	/
	8	/
	11	/
JactiveModules	23	chitin-based cuticle development	3.07e-16	cuticle development
	25	chitin-based cuticle development	1.86e-17	cuticle development
	32	chitin-based cuticle development	3.33e-21	cuticle development
	102	carbohydrate metabolic process	2.16e-27	carbohydrate metabolic process
	228	carbohydrate metabolic process	2.15e-33	carbohydrate metabolic process
DIAMOnD	10 first genes	mitotic cell cycle process	0.0094	cell cycle
	25 first genes	mitotic cell cycle process	7.74e-21	cell cycle
	50 first genes	cell cycle process	5.11e-45	cell cycle
	100 first genes	cell cycle	2.27e-61	cell cycle
GiGA	19	chitin-based cuticle development	6.98e-16	cuticle development
	18	mitotic cell cycle	0.0084	cell cycle
	6	hydrogen peroxide metabolic process	0.0354	cellular metabolic process
	8	/
	9	/
	6	UDP-N-acetylglucosamine biosynthetic process	2.71e-05	small molecule metabolic process
	5	fatty acid beta-oxidation	0.0006	small molecule metabolic process
	5	detection of UV	9.03e-06	response to radiation
	4	epithelial tube morphogenesis	0.0202	system development
	6	cell adhesion involved in heart morphogenesis	0.00035	system development
	5	body fluid secretion	0.0112	transport
	6 modules of size 4	/
	2 modules of size 5	/
Table S16. GO enrichment with biological process terms corresponding to the genes within the modules identified at 1 day by AMINE, ClustEx2, DIAMOnD and JactiveModules.
